# Supplementary material for: Development and validation of an immune‐related prognosis signature associated with hypoxia and ferroptosis in hepatocellular carcinoma
Source: Cancer Med. 2022 Jan 28;11(11):2329–41. doi: 10.1002/cam4.4556 (PMC9160815; doi:10.1002/cam4.4556)
Supplement: Supplementary file 1 — Table S1 [file CAM4-11-2329-s003.xlsx]

## Sheet: Sheet1
Table S1: 174 hypoxia-related genes in TCGA-GEO cohort.
Number	GeneID
1	ADM
2	ADORA2B
3	AKAP12
4	ALDOA
5	ALDOB
6	ALDOC
7	AMPD3
8	ANGPTL4
9	ANKZF1
10	ANXA2
11	ATF3
12	ATP7A
13	BCAN
14	BCL2
15	BGN
16	BNIP3L
17	BTG1
18	CA12
19	CASP6
20	CAV1
21	CCNG2
22	CDKN1A
23	CDKN1B
24	CDKN1C
25	CHST2
26	CHST3
27	CITED2
28	COL5A1
29	CP
30	CSRP2
31	CXCR4
32	DCN
33	DDIT3
34	DDIT4
35	DPYSL4
36	DTNA
37	DUSP1
38	EDN2
39	EFNA1
40	EFNA3
41	EGFR
42	ENO1
43	ENO2
44	ENO3
45	ETS1
46	EXT1
47	F3
48	FBP1
49	FOS
50	FOSL2
51	GAA
52	GALK1
53	GAPDH
54	GAPDHS
55	GBE1
56	GCK
57	GCNT2
58	GLRX
59	GPC1
60	GPC3
61	GPC4
62	GPI
63	GRHPR
64	GYS1
65	HAS1
66	HDLBP
67	HEXA
68	HK1
69	HK2
70	HMOX1
71	HOXB9
72	HS3ST1
73	HSPA5
74	IDS
75	IER3
76	IGFBP1
77	IGFBP3
78	IL6
79	ILVBL
80	INHA
81	IRS2
82	ISG20
83	JUN
84	KDELR3
85	KIF5A
86	KLF6
87	KLF7
88	KLHL24
89	LALBA
90	LDHA
91	LDHC
92	LOX
93	LXN
94	MAFF
95	MAP3K1
96	MIF
97	MT1E
98	MT2A
99	MXI1
100	MYH9
101	NAGK
102	NDRG1
103	NDST1
104	NDST2
105	NEDD4L
106	NFIL3
107	NR3C1
108	P4HA1
109	PAM
110	PCK1
111	PDGFB
112	PDK1
113	PDK3
114	PFKFB3
115	PFKL
116	PFKP
117	PGAM2
118	PGF
119	PGK1
120	PGM1
121	PHKG1
122	PIM1
123	PKLR
124	PKP1
125	PLAC8
126	PLAUR
127	PNRC1
128	PPARGC1A
129	PPFIA4
130	PPP1R15A
131	PPP1R3C
132	PRKCA
133	PYGM
134	RORA
135	RRAGD
136	S100A4
137	SAP30
138	SCARB1
139	SDC2
140	SDC3
141	SDC4
142	SELENBP1
143	SERPINE1
144	SIAH2
145	SLC25A1
146	SLC2A1
147	SLC2A3
148	SLC2A5
149	SLC37A4
150	SLC6A6
151	SRPX
152	STC1
153	STC2
154	SULT2B1
155	TES
156	TGFB3
157	TGFBI
158	TGM2
159	TIPARP
160	TKTL1
161	TMEM45A
162	TNFAIP3
163	TPBG
164	TPD52
165	TPI1
166	TPST2
167	UGP2
168	VEGFA
169	VHL
170	VLDLR
171	WSB1
172	XPNPEP1
173	ZFP36
174	ZNF292
