# Supplementary material for: Development and validation of an immune‐related prognosis signature associated with hypoxia and ferroptosis in hepatocellular carcinoma
Source: Cancer Med. 2022 Jan 28;11(11):2329–41. doi: 10.1002/cam4.4556 (PMC9160815; doi:10.1002/cam4.4556)
Supplement: Supplementary file 2 — Table S2 [file CAM4-11-2329-s002.xlsx]

## Sheet: Sheet1
Table S2: 193 ferroptosis-related genes in TCGA-GEO cohort.
Number	GeneID
1	ABCC1
2	ACSL3
3	ACSL4
4	ACVR1B
5	AGPAT3
6	AKR1C1
7	AKR1C3
8	ALB
9	ALOX12
10	ALOX12B
11	ALOX15
12	ALOX15B
13	ALOX5
14	ALOXE3
15	ANGPTL7
16	ARNTL
17	ASNS
18	ATF3
19	ATF4
20	ATG16L1
21	ATG3
22	ATG5
23	ATG7
24	ATM
25	ATP6V1G2
26	AURKA
27	BACH1
28	BAP1
29	BECN1
30	BID
31	BNIP3
32	BRD4
33	CA9
34	CAPG
35	CAV1
36	CBS
37	CD44
38	CDKN1A
39	CDKN2A
40	CDO1
41	CEBPG
42	CHAC1
43	CHMP5
44	CHMP6
45	CS
46	CXCL2
47	CYBB
48	DDIT3
49	DDIT4
50	DNAJB6
51	DPP4
52	DRD4
53	DRD5
54	DUOX1
55	DUOX2
56	DUSP1
57	EGFR
58	EIF2S1
59	ELAVL1
60	ENPP2
61	EPAS1
62	FADS2
63	FBXW7
64	FH
65	FLT3
66	FTH1
67	FTL
68	G6PD
69	GABARAPL1
70	GABARAPL2
71	GCH1
72	GCLC
73	GDF15
74	GLS2
75	GOT1
76	GPX2
77	GPX4
78	HAMP
79	HELLS
80	HERPUD1
81	HIC1
82	HIF1A
83	HMGB1
84	HMOX1
85	HNF4A
86	HRAS
87	HSD17B11
88	HSF1
89	HSPA5
90	IDH1
91	IFNG
92	IL33
93	IL6
94	ISCU
95	JUN
96	KEAP1
97	KLHL24
98	KRAS
99	LAMP2
100	LONP1
101	LPIN1
102	MAP3K5
103	MAPK1
104	MAPK14
105	MAPK3
106	MAPK8
107	MAPK9
108	MT1G
109	MT3
110	MTDH
111	MUC1
112	MYB
113	NCF2
114	NCOA4
115	NF2
116	NFE2L2
117	NFS1
118	NGB
119	NOX1
120	NOX3
121	NOX4
122	NOX5
123	NQO1
124	NRAS
125	OXSR1
126	PANX1
127	PCK2
128	PEBP1
129	PHKG2
130	PIK3CA
131	PML
132	PRDX1
133	PRDX6
134	PRKAA1
135	PRKAA2
136	PSAT1
137	PTGS2
138	RB1
139	RELA
140	RGS4
141	RIPK1
142	RPL8
143	RRM2
144	SAT1
145	SCD
146	SCP2
147	SETD1B
148	SIRT1
149	SLC1A4
150	SLC1A5
151	SLC2A1
152	SLC2A3
153	SLC2A6
154	SLC2A8
155	SLC38A1
156	SLC3A2
157	SLC7A11
158	SLC7A5
159	SNX4
160	SOCS1
161	SP1
162	SQSTM1
163	SRC
164	STAT3
165	STEAP3
166	STMN1
167	TAZ
168	TF
169	TFAP2C
170	TFR2
171	TFRC
172	TGFBR1
173	TLR4
174	TMBIM4
175	TNFAIP3
176	TP53
177	TRIB3
178	TSC22D3
179	TXNIP
180	TXNRD1
181	UBC
182	ULK1
183	ULK2
184	VDAC2
185	VEGFA
186	VLDLR
187	WIPI1
188	WIPI2
189	XBP1
190	YWHAE
191	YY1AP1
192	ZFP36
193	ZNF419
