# Supplementary material for: Development and validation of an immune‐related prognosis signature associated with hypoxia and ferroptosis in hepatocellular carcinoma
Source: Cancer Med. 2022 Jan 28;11(11):2329–41. doi: 10.1002/cam4.4556 (PMC9160815; doi:10.1002/cam4.4556)
Supplement: Supplementary file 3 — Table S3 [file CAM4-11-2329-s006.xlsx]

## Sheet: Sheet1
Table S3: Basic information of 910 patients included in the analysis for identifying and validating the prognosis signature related with hypoxia and ferroptosis.
ID	Futime	Fustat	Age	Gender	Grade	Stage	Accession number	Platform	GPL
GSM362958	846	Dead	56	Male	NA	Stage II	GSE14520	Affymetrix HT Human Genome U133A Array	GPL3921
GSM362959	285	Dead	45	Male	NA	Stage I	GSE14520	Affymetrix HT Human Genome U133A Array	GPL3921
GSM362960	1983	Alive	21	Male	NA	Stage II	GSE14520	Affymetrix HT Human Genome U133A Array	GPL3921
GSM362964	2022	Alive	50	Male	NA	Stage I	GSE14520	Affymetrix HT Human Genome U133A Array	GPL3921
GSM362965	1998	Alive	57	Male	NA	Stage II	GSE14520	Affymetrix HT Human Genome U133A Array	GPL3921
GSM362966	1983	Alive	58	Male	NA	Stage I	GSE14520	Affymetrix HT Human Genome U133A Array	GPL3921
GSM362970	2019	Alive	39	Male	NA	Stage I	GSE14520	Affymetrix HT Human Genome U133A Array	GPL3921
GSM362971	1443	Dead	52	Male	NA	Stage I	GSE14520	Affymetrix HT Human Genome U133A Array	GPL3921
GSM362972	1980	Alive	45	Male	NA	Stage I	GSE14520	Affymetrix HT Human Genome U133A Array	GPL3921
GSM362976	2010	Alive	50	Male	NA	Stage I	GSE14520	Affymetrix HT Human Genome U133A Array	GPL3921
GSM362977	1989	Alive	41	Male	NA	Stage I	GSE14520	Affymetrix HT Human Genome U133A Array	GPL3921
GSM362978	864	Dead	61	Male	NA	Stage I	GSE14520	Affymetrix HT Human Genome U133A Array	GPL3921
GSM362982	1938	Alive	39	Male	NA	Stage I	GSE14520	Affymetrix HT Human Genome U133A Array	GPL3921
GSM362983	1926	Alive	32	Male	NA	Stage I	GSE14520	Affymetrix HT Human Genome U133A Array	GPL3921
GSM362984	1542	Alive	49	Male	NA	Stage II	GSE14520	Affymetrix HT Human Genome U133A Array	GPL3921
GSM362986	1935	Alive	55	Male	NA	Stage II	GSE14520	Affymetrix HT Human Genome U133A Array	GPL3921
GSM362987	1812	Alive	60	Male	NA	Stage II	GSE14520	Affymetrix HT Human Genome U133A Array	GPL3921
GSM362988	1533	Alive	52	Female	NA	Stage I	GSE14520	Affymetrix HT Human Genome U133A Array	GPL3921
GSM362992	1929	Alive	41	Female	NA	Stage I	GSE14520	Affymetrix HT Human Genome U133A Array	GPL3921
GSM362993	114	Alive	50	Male	NA	Stage I	GSE14520	Affymetrix HT Human Genome U133A Array	GPL3921
GSM362994	1644	Alive	49	Male	NA	Stage II	GSE14520	Affymetrix HT Human Genome U133A Array	GPL3921
GSM363008	1752	Alive	50	Female	NA	Stage II	GSE14520	Affymetrix HT Human Genome U133A Array	GPL3921
GSM363009	1767	Alive	50	Male	NA	Stage II	GSE14520	Affymetrix HT Human Genome U133A Array	GPL3921
GSM363010	1860	Alive	47	Male	NA	Stage I	GSE14520	Affymetrix HT Human Genome U133A Array	GPL3921
GSM363011	528	Dead	57	Male	NA	Stage II	GSE14520	Affymetrix HT Human Genome U133A Array	GPL3921
GSM363012	135	Dead	61	Male	NA	Stage I	GSE14520	Affymetrix HT Human Genome U133A Array	GPL3921
GSM363013	231	Dead	58	Male	NA	Stage II	GSE14520	Affymetrix HT Human Genome U133A Array	GPL3921
GSM363014	1821	Alive	61	Male	NA	Stage I	GSE14520	Affymetrix HT Human Genome U133A Array	GPL3921
GSM363015	1791	Alive	39	Male	NA	Stage I	GSE14520	Affymetrix HT Human Genome U133A Array	GPL3921
GSM363016	60	Alive	44	Male	NA	Stage III	GSE14520	Affymetrix HT Human Genome U133A Array	GPL3921
GSM363017	381	Dead	50	Male	NA	Stage III	GSE14520	Affymetrix HT Human Genome U133A Array	GPL3921
GSM363029	1539	Alive	48	Male	NA	Stage I	GSE14520	Affymetrix HT Human Genome U133A Array	GPL3921
GSM363030	135	Dead	58	Male	NA	Stage III	GSE14520	Affymetrix HT Human Genome U133A Array	GPL3921
GSM363031	1584	Alive	58	Male	NA	Stage II	GSE14520	Affymetrix HT Human Genome U133A Array	GPL3921
GSM363032	747	Alive	52	Male	NA	Stage III	GSE14520	Affymetrix HT Human Genome U133A Array	GPL3921
GSM363033	1092	Dead	63	Male	NA	Stage I	GSE14520	Affymetrix HT Human Genome U133A Array	GPL3921
GSM363034	1377	Dead	30	Female	NA	Stage I	GSE14520	Affymetrix HT Human Genome U133A Array	GPL3921
GSM363035	1683	Alive	40	Male	NA	Stage I	GSE14520	Affymetrix HT Human Genome U133A Array	GPL3921
GSM363036	981	Dead	65	Male	NA	Stage II	GSE14520	Affymetrix HT Human Genome U133A Array	GPL3921
GSM363037	1836	Alive	54	Male	NA	Stage I	GSE14520	Affymetrix HT Human Genome U133A Array	GPL3921
GSM363038	453	Dead	41	Male	NA	Stage II	GSE14520	Affymetrix HT Human Genome U133A Array	GPL3921
GSM363039	1584	Alive	54	Male	NA	Stage I	GSE14520	Affymetrix HT Human Genome U133A Array	GPL3921
GSM363048	609	Dead	50	Male	NA	Stage III	GSE14520	Affymetrix HT Human Genome U133A Array	GPL3921
GSM363049	1872	Alive	45	Male	NA	Stage I	GSE14520	Affymetrix HT Human Genome U133A Array	GPL3921
GSM363050	1626	Alive	32	Male	NA	Stage II	GSE14520	Affymetrix HT Human Genome U133A Array	GPL3921
GSM363051	618	Alive	43	Male	NA	Stage III	GSE14520	Affymetrix HT Human Genome U133A Array	GPL3921
GSM363052	429	Dead	46	Male	NA	Stage III	GSE14520	Affymetrix HT Human Genome U133A Array	GPL3921
GSM363053	1710	Alive	57	Female	NA	Stage I	GSE14520	Affymetrix HT Human Genome U133A Array	GPL3921
GSM363054	1614	Alive	51	Male	NA	Stage II	GSE14520	Affymetrix HT Human Genome U133A Array	GPL3921
GSM363055	219	Alive	55	Female	NA	Stage I	GSE14520	Affymetrix HT Human Genome U133A Array	GPL3921
GSM363056	576	Dead	59	Female	NA	Stage II	GSE14520	Affymetrix HT Human Genome U133A Array	GPL3921
GSM363057	1815	Dead	63	Male	NA	Stage II	GSE14520	Affymetrix HT Human Genome U133A Array	GPL3921
GSM363069	408	Dead	34	Male	NA	Stage III	GSE14520	Affymetrix HT Human Genome U133A Array	GPL3921
GSM363070	1710	Alive	50	Male	NA	NA	GSE14520	Affymetrix HT Human Genome U133A Array	GPL3921
GSM363071	414	Dead	35	Male	NA	Stage III	GSE14520	Affymetrix HT Human Genome U133A Array	GPL3921
GSM363072	312	Alive	49	Male	NA	Stage I	GSE14520	Affymetrix HT Human Genome U133A Array	GPL3921
GSM363073	795	Dead	41	Male	NA	Stage II	GSE14520	Affymetrix HT Human Genome U133A Array	GPL3921
GSM363074	1731	Alive	41	Male	NA	Stage II	GSE14520	Affymetrix HT Human Genome U133A Array	GPL3921
GSM363075	540	Dead	54	Female	NA	Stage III	GSE14520	Affymetrix HT Human Genome U133A Array	GPL3921
GSM363076	690	Dead	35	Male	NA	Stage III	GSE14520	Affymetrix HT Human Genome U133A Array	GPL3921
GSM363077	1581	Alive	40	Male	NA	Stage I	GSE14520	Affymetrix HT Human Genome U133A Array	GPL3921
GSM363078	1737	Dead	47	Male	NA	Stage III	GSE14520	Affymetrix HT Human Genome U133A Array	GPL3921
GSM363079	234	Dead	53	Male	NA	Stage III	GSE14520	Affymetrix HT Human Genome U133A Array	GPL3921
GSM363080	69	Dead	49	Male	NA	Stage III	GSE14520	Affymetrix HT Human Genome U133A Array	GPL3921
GSM363081	156	Dead	34	Male	NA	Stage III	GSE14520	Affymetrix HT Human Genome U133A Array	GPL3921
GSM363082	1710	Alive	64	Male	NA	Stage II	GSE14520	Affymetrix HT Human Genome U133A Array	GPL3921
GSM363083	1599	Alive	45	Male	NA	Stage I	GSE14520	Affymetrix HT Human Genome U133A Array	GPL3921
GSM363084	1878	Alive	67	Male	NA	Stage I	GSE14520	Affymetrix HT Human Genome U133A Array	GPL3921
GSM363085	1644	Dead	49	Male	NA	Stage III	GSE14520	Affymetrix HT Human Genome U133A Array	GPL3921
GSM363086	1815	Alive	44	Male	NA	Stage II	GSE14520	Affymetrix HT Human Genome U133A Array	GPL3921
GSM363087	1620	Alive	40	Male	NA	Stage I	GSE14520	Affymetrix HT Human Genome U133A Array	GPL3921
GSM363098	1707	Alive	60	Male	NA	Stage II	GSE14520	Affymetrix HT Human Genome U133A Array	GPL3921
GSM363099	927	Dead	50	Male	NA	Stage III	GSE14520	Affymetrix HT Human Genome U133A Array	GPL3921
GSM363100	102	Dead	56	Male	NA	Stage III	GSE14520	Affymetrix HT Human Genome U133A Array	GPL3921
GSM363101	1689	Alive	50	Male	NA	Stage I	GSE14520	Affymetrix HT Human Genome U133A Array	GPL3921
GSM363102	1137	Dead	49	Male	NA	Stage II	GSE14520	Affymetrix HT Human Genome U133A Array	GPL3921
GSM363104	1077	Dead	59	Male	NA	Stage I	GSE14520	Affymetrix HT Human Genome U133A Array	GPL3921
GSM363105	285	Alive	36	Male	NA	Stage II	GSE14520	Affymetrix HT Human Genome U133A Array	GPL3921
GSM363106	438	Dead	53	Male	NA	Stage III	GSE14520	Affymetrix HT Human Genome U133A Array	GPL3921
GSM363107	210	Dead	71	Female	NA	Stage I	GSE14520	Affymetrix HT Human Genome U133A Array	GPL3921
GSM363108	1464	Alive	49	Male	NA	Stage II	GSE14520	Affymetrix HT Human Genome U133A Array	GPL3921
GSM363109	1656	Alive	50	Male	NA	Stage II	GSE14520	Affymetrix HT Human Genome U133A Array	GPL3921
GSM363115	1998	Alive	74	Male	NA	Stage I	GSE14520	Affymetrix HT Human Genome U133A Array	GPL3921
GSM363121	1536	Alive	39	Male	NA	Stage III	GSE14520	Affymetrix HT Human Genome U133A Array	GPL3921
GSM363122	1662	Alive	49	Male	NA	Stage I	GSE14520	Affymetrix HT Human Genome U133A Array	GPL3921
GSM363123	1281	Alive	48	Male	NA	Stage II	GSE14520	Affymetrix HT Human Genome U133A Array	GPL3921
GSM363124	1605	Alive	67	Male	NA	Stage I	GSE14520	Affymetrix HT Human Genome U133A Array	GPL3921
GSM363125	495	Dead	43	Male	NA	Stage II	GSE14520	Affymetrix HT Human Genome U133A Array	GPL3921
GSM363126	1785	Alive	65	Male	NA	Stage III	GSE14520	Affymetrix HT Human Genome U133A Array	GPL3921
GSM363127	666	Dead	55	Male	NA	Stage II	GSE14520	Affymetrix HT Human Genome U133A Array	GPL3921
GSM363128	903	Dead	36	Male	NA	Stage II	GSE14520	Affymetrix HT Human Genome U133A Array	GPL3921
GSM363129	105	Dead	34	Male	NA	Stage III	GSE14520	Affymetrix HT Human Genome U133A Array	GPL3921
GSM363130	1854	Alive	72	Male	NA	Stage II	GSE14520	Affymetrix HT Human Genome U133A Array	GPL3921
GSM363142	1383	Dead	28	Male	NA	Stage II	GSE14520	Affymetrix HT Human Genome U133A Array	GPL3921
GSM363143	978	Dead	48	Female	NA	Stage II	GSE14520	Affymetrix HT Human Genome U133A Array	GPL3921
GSM363144	1533	Alive	72	Male	NA	Stage I	GSE14520	Affymetrix HT Human Genome U133A Array	GPL3921
GSM363145	990	Dead	43	Male	NA	Stage I	GSE14520	Affymetrix HT Human Genome U133A Array	GPL3921
GSM363146	1647	Alive	50	Male	NA	Stage III	GSE14520	Affymetrix HT Human Genome U133A Array	GPL3921
GSM363147	861	Dead	44	Male	NA	Stage II	GSE14520	Affymetrix HT Human Genome U133A Array	GPL3921
GSM363148	1572	Alive	64	Male	NA	Stage II	GSE14520	Affymetrix HT Human Genome U133A Array	GPL3921
GSM363149	432	Alive	53	Male	NA	Stage I	GSE14520	Affymetrix HT Human Genome U133A Array	GPL3921
GSM363150	99	Dead	68	Male	NA	Stage II	GSE14520	Affymetrix HT Human Genome U133A Array	GPL3921
GSM363151	2013	Alive	70	Female	NA	Stage II	GSE14520	Affymetrix HT Human Genome U133A Array	GPL3921
GSM363152	249	Dead	39	Male	NA	Stage III	GSE14520	Affymetrix HT Human Genome U133A Array	GPL3921
GSM363164	1656	Alive	27	Female	NA	Stage I	GSE14520	Affymetrix HT Human Genome U133A Array	GPL3921
GSM363166	1614	Alive	59	Male	NA	Stage III	GSE14520	Affymetrix HT Human Genome U133A Array	GPL3921
GSM363168	1614	Alive	51	Male	NA	Stage III	GSE14520	Affymetrix HT Human Genome U133A Array	GPL3921
GSM363169	1182	Alive	45	Male	NA	Stage III	GSE14520	Affymetrix HT Human Genome U133A Array	GPL3921
GSM363170	1599	Alive	59	Male	NA	Stage I	GSE14520	Affymetrix HT Human Genome U133A Array	GPL3921
GSM363172	201	Dead	67	Male	NA	Stage II	GSE14520	Affymetrix HT Human Genome U133A Array	GPL3921
GSM363174	2013	Alive	48	Male	NA	Stage II	GSE14520	Affymetrix HT Human Genome U133A Array	GPL3921
GSM363176	1521	Alive	65	Female	NA	Stage I	GSE14520	Affymetrix HT Human Genome U133A Array	GPL3921
GSM363178	1719	Alive	42	Male	NA	Stage II	GSE14520	Affymetrix HT Human Genome U133A Array	GPL3921
GSM363180	1413	Dead	52	Male	NA	Stage III	GSE14520	Affymetrix HT Human Genome U133A Array	GPL3921
GSM363182	1581	Alive	50	Male	NA	Stage I	GSE14520	Affymetrix HT Human Genome U133A Array	GPL3921
GSM363184	489	Alive	34	Male	NA	Stage III	GSE14520	Affymetrix HT Human Genome U133A Array	GPL3921
GSM363186	228	Dead	45	Male	NA	Stage II	GSE14520	Affymetrix HT Human Genome U133A Array	GPL3921
GSM363188	1719	Alive	35	Male	NA	Stage II	GSE14520	Affymetrix HT Human Genome U133A Array	GPL3921
GSM363190	144	Alive	41	Male	NA	Stage II	GSE14520	Affymetrix HT Human Genome U133A Array	GPL3921
GSM363192	1566	Alive	50	Male	NA	Stage I	GSE14520	Affymetrix HT Human Genome U133A Array	GPL3921
GSM363194	135	Alive	44	Male	NA	Stage II	GSE14520	Affymetrix HT Human Genome U133A Array	GPL3921
GSM363196	1731	Alive	42	Male	NA	Stage I	GSE14520	Affymetrix HT Human Genome U133A Array	GPL3921
GSM363198	1737	Alive	41	Male	NA	Stage I	GSE14520	Affymetrix HT Human Genome U133A Array	GPL3921
GSM363200	717	Dead	26	Male	NA	Stage II	GSE14520	Affymetrix HT Human Genome U133A Array	GPL3921
GSM363202	1800	Alive	33	Male	NA	Stage I	GSE14520	Affymetrix HT Human Genome U133A Array	GPL3921
GSM363204	423	Dead	53	Male	NA	Stage III	GSE14520	Affymetrix HT Human Genome U133A Array	GPL3921
GSM363205	1740	Alive	70	Male	NA	Stage I	GSE14520	Affymetrix HT Human Genome U133A Array	GPL3921
GSM363207	1599	Dead	53	Male	NA	Stage I	GSE14520	Affymetrix HT Human Genome U133A Array	GPL3921
GSM363209	1824	Alive	45	Female	NA	Stage I	GSE14520	Affymetrix HT Human Genome U133A Array	GPL3921
GSM363211	267	Dead	61	Male	NA	Stage III	GSE14520	Affymetrix HT Human Genome U133A Array	GPL3921
GSM363213	1728	Alive	50	Male	NA	Stage II	GSE14520	Affymetrix HT Human Genome U133A Array	GPL3921
GSM363215	558	Alive	48	Male	NA	Stage I	GSE14520	Affymetrix HT Human Genome U133A Array	GPL3921
GSM363217	1635	Alive	58	Male	NA	Stage III	GSE14520	Affymetrix HT Human Genome U133A Array	GPL3921
GSM363218	456	Dead	48	Male	NA	Stage III	GSE14520	Affymetrix HT Human Genome U133A Array	GPL3921
GSM363220	1626	Alive	59	Male	NA	Stage III	GSE14520	Affymetrix HT Human Genome U133A Array	GPL3921
GSM363222	1452	Alive	59	Male	NA	Stage I	GSE14520	Affymetrix HT Human Genome U133A Array	GPL3921
GSM363224	1737	Alive	70	Male	NA	Stage I	GSE14520	Affymetrix HT Human Genome U133A Array	GPL3921
GSM363226	1812	Alive	54	Male	NA	Stage III	GSE14520	Affymetrix HT Human Genome U133A Array	GPL3921
GSM363230	144	Alive	40	Male	NA	Stage II	GSE14520	Affymetrix HT Human Genome U133A Array	GPL3921
GSM363232	1737	Alive	49	Male	NA	Stage II	GSE14520	Affymetrix HT Human Genome U133A Array	GPL3921
GSM363235	984	Alive	41	Male	NA	Stage III	GSE14520	Affymetrix HT Human Genome U133A Array	GPL3921
GSM363237	1725	Alive	69	Male	NA	Stage I	GSE14520	Affymetrix HT Human Genome U133A Array	GPL3921
GSM363239	1266	Dead	54	Male	NA	Stage II	GSE14520	Affymetrix HT Human Genome U133A Array	GPL3921
GSM363241	1626	Alive	55	Male	NA	Stage I	GSE14520	Affymetrix HT Human Genome U133A Array	GPL3921
GSM363243	1674	Alive	69	Male	NA	Stage I	GSE14520	Affymetrix HT Human Genome U133A Array	GPL3921
GSM363245	1725	Alive	47	Male	NA	Stage III	GSE14520	Affymetrix HT Human Genome U133A Array	GPL3921
GSM363247	1587	Alive	44	Male	NA	Stage I	GSE14520	Affymetrix HT Human Genome U133A Array	GPL3921
GSM363249	1776	Alive	60	Female	NA	Stage II	GSE14520	Affymetrix HT Human Genome U133A Array	GPL3921
GSM363251	588	Dead	47	Male	NA	Stage III	GSE14520	Affymetrix HT Human Genome U133A Array	GPL3921
GSM363263	90	Dead	39	Male	NA	Stage III	GSE14520	Affymetrix HT Human Genome U133A Array	GPL3921
GSM363264	534	Dead	43	Male	NA	Stage III	GSE14520	Affymetrix HT Human Genome U133A Array	GPL3921
GSM363265	1953	Alive	41	Male	NA	Stage II	GSE14520	Affymetrix HT Human Genome U133A Array	GPL3921
GSM363266	75	Dead	35	Male	NA	Stage III	GSE14520	Affymetrix HT Human Genome U133A Array	GPL3921
GSM363267	1437	Dead	54	Male	NA	Stage II	GSE14520	Affymetrix HT Human Genome U133A Array	GPL3921
GSM363268	1680	Alive	56	Male	NA	Stage I	GSE14520	Affymetrix HT Human Genome U133A Array	GPL3921
GSM363269	1581	Dead	55	Male	NA	Stage I	GSE14520	Affymetrix HT Human Genome U133A Array	GPL3921
GSM363270	639	Dead	58	Male	NA	Stage II	GSE14520	Affymetrix HT Human Genome U133A Array	GPL3921
GSM363271	861	Alive	52	Male	NA	Stage III	GSE14520	Affymetrix HT Human Genome U133A Array	GPL3921
GSM363272	1689	Alive	65	Male	NA	Stage II	GSE14520	Affymetrix HT Human Genome U133A Array	GPL3921
GSM363273	1740	Alive	56	Male	NA	Stage I	GSE14520	Affymetrix HT Human Genome U133A Array	GPL3921
GSM363274	807	Dead	53	Male	NA	Stage II	GSE14520	Affymetrix HT Human Genome U133A Array	GPL3921
GSM363275	1794	Alive	67	Female	NA	Stage III	GSE14520	Affymetrix HT Human Genome U133A Array	GPL3921
GSM363288	1809	Alive	56	Male	NA	Stage I	GSE14520	Affymetrix HT Human Genome U133A Array	GPL3921
GSM363289	1626	Alive	46	Male	NA	Stage I	GSE14520	Affymetrix HT Human Genome U133A Array	GPL3921
GSM363290	1641	Alive	63	Female	NA	Stage I	GSE14520	Affymetrix HT Human Genome U133A Array	GPL3921
GSM363291	1503	Dead	54	Male	NA	Stage I	GSE14520	Affymetrix HT Human Genome U133A Array	GPL3921
GSM363292	1797	Alive	53	Male	NA	Stage I	GSE14520	Affymetrix HT Human Genome U133A Array	GPL3921
GSM363293	1845	Alive	54	Male	NA	Stage I	GSE14520	Affymetrix HT Human Genome U133A Array	GPL3921
GSM363294	1878	Alive	25	Male	NA	Stage II	GSE14520	Affymetrix HT Human Genome U133A Array	GPL3921
GSM363295	1647	Alive	63	Male	NA	Stage I	GSE14520	Affymetrix HT Human Genome U133A Array	GPL3921
GSM363296	825	Dead	52	Female	NA	Stage II	GSE14520	Affymetrix HT Human Genome U133A Array	GPL3921
GSM363297	90	Alive	58	Female	NA	Stage III	GSE14520	Affymetrix HT Human Genome U133A Array	GPL3921
GSM363298	1608	Alive	52	Male	NA	Stage I	GSE14520	Affymetrix HT Human Genome U133A Array	GPL3921
GSM363309	1590	Dead	34	Male	NA	Stage II	GSE14520	Affymetrix HT Human Genome U133A Array	GPL3921
GSM363310	705	Dead	41	Male	NA	Stage II	GSE14520	Affymetrix HT Human Genome U133A Array	GPL3921
GSM363311	570	Alive	77	Male	NA	Stage II	GSE14520	Affymetrix HT Human Genome U133A Array	GPL3921
GSM363312	1659	Alive	53	Female	NA	Stage II	GSE14520	Affymetrix HT Human Genome U133A Array	GPL3921
GSM363313	1098	Alive	71	Male	NA	Stage II	GSE14520	Affymetrix HT Human Genome U133A Array	GPL3921
GSM363314	1713	Alive	48	Female	NA	Stage II	GSE14520	Affymetrix HT Human Genome U133A Array	GPL3921
GSM363315	1962	Alive	43	Male	NA	Stage II	GSE14520	Affymetrix HT Human Genome U133A Array	GPL3921
GSM363316	1641	Alive	35	Female	NA	Stage I	GSE14520	Affymetrix HT Human Genome U133A Array	GPL3921
GSM363317	1884	Alive	58	Male	NA	Stage I	GSE14520	Affymetrix HT Human Genome U133A Array	GPL3921
GSM363326	1116	Dead	37	Male	NA	Stage I	GSE14520	Affymetrix HT Human Genome U133A Array	GPL3921
GSM363327	1803	Alive	52	Male	NA	Stage I	GSE14520	Affymetrix HT Human Genome U133A Array	GPL3921
GSM363328	360	Dead	63	Male	NA	Stage I	GSE14520	Affymetrix HT Human Genome U133A Array	GPL3921
GSM363329	1596	Alive	56	Male	NA	Stage I	GSE14520	Affymetrix HT Human Genome U133A Array	GPL3921
GSM363330	378	Dead	50	Male	NA	Stage I	GSE14520	Affymetrix HT Human Genome U133A Array	GPL3921
GSM363331	1095	Dead	54	Female	NA	Stage I	GSE14520	Affymetrix HT Human Genome U133A Array	GPL3921
GSM363332	378	Dead	54	Male	NA	Stage I	GSE14520	Affymetrix HT Human Genome U133A Array	GPL3921
GSM363333	405	Dead	48	Male	NA	Stage II	GSE14520	Affymetrix HT Human Genome U133A Array	GPL3921
GSM363335	1782	Alive	45	Male	NA	Stage I	GSE14520	Affymetrix HT Human Genome U133A Array	GPL3921
GSM363336	240	Dead	63	Male	NA	Stage I	GSE14520	Affymetrix HT Human Genome U133A Array	GPL3921
GSM363337	1965	Alive	53	Female	NA	Stage I	GSE14520	Affymetrix HT Human Genome U133A Array	GPL3921
GSM363339	1962	Alive	49	Female	NA	Stage II	GSE14520	Affymetrix HT Human Genome U133A Array	GPL3921
GSM363341	1962	Alive	32	Male	NA	Stage II	GSE14520	Affymetrix HT Human Genome U133A Array	GPL3921
GSM363343	1953	Alive	30	Female	NA	Stage I	GSE14520	Affymetrix HT Human Genome U133A Array	GPL3921
GSM363344	1161	Alive	52	Female	NA	Stage II	GSE14520	Affymetrix HT Human Genome U133A Array	GPL3921
GSM363346	429	Dead	51	Male	NA	Stage III	GSE14520	Affymetrix HT Human Genome U133A Array	GPL3921
GSM363348	429	Alive	41	Male	NA	Stage I	GSE14520	Affymetrix HT Human Genome U133A Array	GPL3921
GSM363350	1887	Alive	43	Male	NA	Stage I	GSE14520	Affymetrix HT Human Genome U133A Array	GPL3921
GSM363352	486	Dead	51	Male	NA	Stage II	GSE14520	Affymetrix HT Human Genome U133A Array	GPL3921
GSM363354	312	Dead	66	Male	NA	Stage I	GSE14520	Affymetrix HT Human Genome U133A Array	GPL3921
GSM363355	273	Dead	53	Male	NA	Stage II	GSE14520	Affymetrix HT Human Genome U133A Array	GPL3921
GSM363357	264	Dead	47	Female	NA	Stage II	GSE14520	Affymetrix HT Human Genome U133A Array	GPL3921
GSM363358	1617	Alive	56	Male	NA	Stage II	GSE14520	Affymetrix HT Human Genome U133A Array	GPL3921
GSM363360	1599	Alive	71	Male	NA	Stage I	GSE14520	Affymetrix HT Human Genome U133A Array	GPL3921
GSM363362	174	Dead	53	Male	NA	Stage II	GSE14520	Affymetrix HT Human Genome U133A Array	GPL3921
GSM363364	813	Dead	49	Male	NA	Stage I	GSE14520	Affymetrix HT Human Genome U133A Array	GPL3921
GSM363366	1569	Alive	73	Male	NA	Stage I	GSE14520	Affymetrix HT Human Genome U133A Array	GPL3921
GSM363368	462	Dead	66	Male	NA	NA	GSE14520	Affymetrix HT Human Genome U133A Array	GPL3921
GSM363371	1989	Alive	69	Female	NA	Stage I	GSE14520	Affymetrix HT Human Genome U133A Array	GPL3921
GSM363376	1845	Alive	62	Male	NA	Stage I	GSE14520	Affymetrix HT Human Genome U133A Array	GPL3921
GSM363378	957	Dead	47	Male	NA	Stage I	GSE14520	Affymetrix HT Human Genome U133A Array	GPL3921
GSM363384	1548	Dead	43	Male	NA	Stage II	GSE14520	Affymetrix HT Human Genome U133A Array	GPL3921
GSM363386	300	Dead	61	Male	NA	Stage III	GSE14520	Affymetrix HT Human Genome U133A Array	GPL3921
GSM363388	1719	Alive	58	Female	NA	Stage I	GSE14520	Affymetrix HT Human Genome U133A Array	GPL3921
GSM363391	1719	Alive	55	Male	NA	Stage II	GSE14520	Affymetrix HT Human Genome U133A Array	GPL3921
GSM363393	120	Dead	46	Male	NA	Stage III	GSE14520	Affymetrix HT Human Genome U133A Array	GPL3921
GSM363400	1668	Alive	58	Male	NA	Stage II	GSE14520	Affymetrix HT Human Genome U133A Array	GPL3921
GSM363404	360	Dead	46	Male	NA	Stage III	GSE14520	Affymetrix HT Human Genome U133A Array	GPL3921
GSM712542	225	Dead	61	Male	NA	Stage III	GSE14520	Affymetrix HT Human Genome U133A Array	GPL3921
GSM362947	1776	Dead	67	Male	NA	Stage III	GSE14520	Affymetrix Human Genome U133A 2.0 Array	GPL571
GSM362948	1842	Alive	37	Male	NA	Stage II	GSE14520	Affymetrix Human Genome U133A 2.0 Array	GPL571
GSM362949	546	Dead	37	Male	NA	NA	GSE14520	Affymetrix Human Genome U133A 2.0 Array	GPL571
GSM362950	1725	Alive	45	Male	NA	Stage I	GSE14520	Affymetrix Human Genome U133A 2.0 Array	GPL571
GSM362952	1629	Alive	61	Male	NA	Stage I	GSE14520	Affymetrix Human Genome U133A 2.0 Array	GPL571
GSM362954	165	Alive	40	Male	NA	Stage I	GSE14520	Affymetrix Human Genome U133A 2.0 Array	GPL571
GSM362956	399	Dead	33	Male	NA	Stage III	GSE14520	Affymetrix Human Genome U133A 2.0 Array	GPL571
GSM363420	219	Dead	72	Male	NA	NA	GSE14520	Affymetrix Human Genome U133A 2.0 Array	GPL571
GSM363422	1548	Alive	67	Male	NA	NA	GSE14520	Affymetrix Human Genome U133A 2.0 Array	GPL571
GSM363424	1914	Alive	43	Male	NA	NA	GSE14520	Affymetrix Human Genome U133A 2.0 Array	GPL571
GSM363426	54	Dead	33	Male	NA	NA	GSE14520	Affymetrix Human Genome U133A 2.0 Array	GPL571
GSM363428	114	Dead	76	Male	NA	NA	GSE14520	Affymetrix Human Genome U133A 2.0 Array	GPL571
GSM363430	111	Dead	47	Male	NA	NA	GSE14520	Affymetrix Human Genome U133A 2.0 Array	GPL571
GSM363432	1032	Dead	41	Male	NA	NA	GSE14520	Affymetrix Human Genome U133A 2.0 Array	GPL571
GSM363436	114	Dead	48	Male	NA	NA	GSE14520	Affymetrix Human Genome U133A 2.0 Array	GPL571
GSM363438	1698	Alive	55	Male	NA	NA	GSE14520	Affymetrix Human Genome U133A 2.0 Array	GPL571
GSM363440	1665	Alive	73	Male	NA	NA	GSE14520	Affymetrix Human Genome U133A 2.0 Array	GPL571
GSM363442	138	Dead	42	Male	NA	NA	GSE14520	Affymetrix Human Genome U133A 2.0 Array	GPL571
GSM363444	219	Dead	46	Male	NA	NA	GSE14520	Affymetrix Human Genome U133A 2.0 Array	GPL571
GSM363446	1563	Alive	50	Male	NA	NA	GSE14520	Affymetrix Human Genome U133A 2.0 Array	GPL571
GSM363448	1551	Alive	60	Female	NA	NA	GSE14520	Affymetrix Human Genome U133A 2.0 Array	GPL571
GSM2011285	934.4	Alive	55	Male	NA	Stage I	GSE76427	Illumina HumanHT-12 V4.0 expression beadchip	GPL10558
GSM2011286	792.05	Alive	70	Male	NA	Stage II	GSE76427	Illumina HumanHT-12 V4.0 expression beadchip	GPL10558
GSM2011288	178.85	Dead	77	Male	NA	Stage II	GSE76427	Illumina HumanHT-12 V4.0 expression beadchip	GPL10558
GSM2011289	357.7	Dead	55	Male	NA	Stage I	GSE76427	Illumina HumanHT-12 V4.0 expression beadchip	GPL10558
GSM2011291	211.7	Alive	78	Male	NA	Stage III	GSE76427	Illumina HumanHT-12 V4.0 expression beadchip	GPL10558
GSM2011293	657	Alive	71	Female	NA	Stage III	GSE76427	Illumina HumanHT-12 V4.0 expression beadchip	GPL10558
GSM2011296	934.4	Alive	55	Male	NA	Stage I	GSE76427	Illumina HumanHT-12 V4.0 expression beadchip	GPL10558
GSM2011297	547.5	Dead	59	Male	NA	Stage III	GSE76427	Illumina HumanHT-12 V4.0 expression beadchip	GPL10558
GSM2011298	762.85	Alive	79	Male	NA	Stage III	GSE76427	Illumina HumanHT-12 V4.0 expression beadchip	GPL10558
GSM2011299	1321.3	Dead	65	Male	NA	Stage I	GSE76427	Illumina HumanHT-12 V4.0 expression beadchip	GPL10558
GSM2011302	1759.3	Alive	67	Male	NA	Stage III	GSE76427	Illumina HumanHT-12 V4.0 expression beadchip	GPL10558
GSM2011303	1105.95	Alive	79	Male	NA	Stage I	GSE76427	Illumina HumanHT-12 V4.0 expression beadchip	GPL10558
GSM2011305	211.7	Alive	78	Male	NA	Stage III	GSE76427	Illumina HumanHT-12 V4.0 expression beadchip	GPL10558
GSM2011306	620.5	Dead	61	Male	NA	Stage III	GSE76427	Illumina HumanHT-12 V4.0 expression beadchip	GPL10558
GSM2011307	284.7	Alive	55	Male	NA	Stage III	GSE76427	Illumina HumanHT-12 V4.0 expression beadchip	GPL10558
GSM2011308	445.3	Alive	54	Male	NA	Stage I	GSE76427	Illumina HumanHT-12 V4.0 expression beadchip	GPL10558
GSM2011309	416.1	Alive	58	Female	NA	Stage II	GSE76427	Illumina HumanHT-12 V4.0 expression beadchip	GPL10558
GSM2011310	390.55	Alive	58	Male	NA	Stage I	GSE76427	Illumina HumanHT-12 V4.0 expression beadchip	GPL10558
GSM2011311	463.55	Alive	56	Male	NA	Stage II	GSE76427	Illumina HumanHT-12 V4.0 expression beadchip	GPL10558
GSM2011312	273.75	Alive	58	Male	NA	Stage I	GSE76427	Illumina HumanHT-12 V4.0 expression beadchip	GPL10558
GSM2011313	824.9	Alive	63	Male	NA	Stage II	GSE76427	Illumina HumanHT-12 V4.0 expression beadchip	GPL10558
GSM2011314	193.45	Alive	54	Female	NA	Stage I	GSE76427	Illumina HumanHT-12 V4.0 expression beadchip	GPL10558
GSM2011316	740.95	Alive	74	Male	NA	Stage I	GSE76427	Illumina HumanHT-12 V4.0 expression beadchip	GPL10558
GSM2011317	602.25	Alive	51	Male	NA	Stage I	GSE76427	Illumina HumanHT-12 V4.0 expression beadchip	GPL10558
GSM2011318	653.35	Alive	43	Male	NA	Stage II	GSE76427	Illumina HumanHT-12 V4.0 expression beadchip	GPL10558
GSM2011319	324.85	Alive	73	Male	NA	Stage I	GSE76427	Illumina HumanHT-12 V4.0 expression beadchip	GPL10558
GSM2011320	989.15	Alive	53	Male	NA	Stage I	GSE76427	Illumina HumanHT-12 V4.0 expression beadchip	GPL10558
GSM2011321	1018.35	Alive	50	Male	NA	Stage I	GSE76427	Illumina HumanHT-12 V4.0 expression beadchip	GPL10558
GSM2011322	153.3	Dead	73	Male	NA	Stage III	GSE76427	Illumina HumanHT-12 V4.0 expression beadchip	GPL10558
GSM2011323	200.75	Alive	61	Male	NA	Stage III	GSE76427	Illumina HumanHT-12 V4.0 expression beadchip	GPL10558
GSM2011324	189.8	Alive	41	Male	NA	Stage I	GSE76427	Illumina HumanHT-12 V4.0 expression beadchip	GPL10558
GSM2011325	248.2	Alive	68	Male	NA	Stage II	GSE76427	Illumina HumanHT-12 V4.0 expression beadchip	GPL10558
GSM2011326	54.75	Dead	60	Male	NA	Stage II	GSE76427	Illumina HumanHT-12 V4.0 expression beadchip	GPL10558
GSM2011327	1168	Alive	47	Female	NA	Stage I	GSE76427	Illumina HumanHT-12 V4.0 expression beadchip	GPL10558
GSM2011328	1018.35	Alive	50	Male	NA	Stage I	GSE76427	Illumina HumanHT-12 V4.0 expression beadchip	GPL10558
GSM2011329	1748.35	Alive	53	Male	NA	Stage I	GSE76427	Illumina HumanHT-12 V4.0 expression beadchip	GPL10558
GSM2011330	503.7	Alive	49	Male	NA	Stage II	GSE76427	Illumina HumanHT-12 V4.0 expression beadchip	GPL10558
GSM2011331	970.9	Alive	48	Female	NA	Stage III	GSE76427	Illumina HumanHT-12 V4.0 expression beadchip	GPL10558
GSM2011332	1529.35	Alive	85	Male	NA	Stage I	GSE76427	Illumina HumanHT-12 V4.0 expression beadchip	GPL10558
GSM2011333	2102.4	Alive	58	Male	NA	Stage I	GSE76427	Illumina HumanHT-12 V4.0 expression beadchip	GPL10558
GSM2011334	2102.4	Alive	58	Male	NA	Stage I	GSE76427	Illumina HumanHT-12 V4.0 expression beadchip	GPL10558
GSM2011335	1452.7	Dead	55	Male	NA	Stage II	GSE76427	Illumina HumanHT-12 V4.0 expression beadchip	GPL10558
GSM2011336	1817.7	Alive	81	Male	NA	Stage I	GSE76427	Illumina HumanHT-12 V4.0 expression beadchip	GPL10558
GSM2011337	233.6	Alive	60	Male	NA	Stage II	GSE76427	Illumina HumanHT-12 V4.0 expression beadchip	GPL10558
GSM2011338	189.8	Dead	70	Male	NA	Stage II	GSE76427	Illumina HumanHT-12 V4.0 expression beadchip	GPL10558
GSM2011339	1197.2	Alive	57	Male	NA	Stage III	GSE76427	Illumina HumanHT-12 V4.0 expression beadchip	GPL10558
GSM2011340	284.7	Alive	68	Male	NA	Stage I	GSE76427	Illumina HumanHT-12 V4.0 expression beadchip	GPL10558
GSM2011342	124.1	Alive	52	Male	NA	Stage II	GSE76427	Illumina HumanHT-12 V4.0 expression beadchip	GPL10558
GSM2011343	211.7	Alive	65	Male	NA	Stage II	GSE76427	Illumina HumanHT-12 V4.0 expression beadchip	GPL10558
GSM2011344	284.7	Alive	65	Male	NA	Stage I	GSE76427	Illumina HumanHT-12 V4.0 expression beadchip	GPL10558
GSM2011345	2295.85	Dead	56	Male	NA	Stage I	GSE76427	Illumina HumanHT-12 V4.0 expression beadchip	GPL10558
GSM2011346	69.35	Dead	41	Male	NA	Stage III	GSE76427	Illumina HumanHT-12 V4.0 expression beadchip	GPL10558
GSM2011347	427.05	Alive	64	Male	NA	Stage I	GSE76427	Illumina HumanHT-12 V4.0 expression beadchip	GPL10558
GSM2011349	1817.7	Alive	44	Male	NA	Stage II	GSE76427	Illumina HumanHT-12 V4.0 expression beadchip	GPL10558
GSM2011350	989.15	Dead	78	Male	NA	Stage I	GSE76427	Illumina HumanHT-12 V4.0 expression beadchip	GPL10558
GSM2011351	160.6	Alive	80	Female	NA	Stage III	GSE76427	Illumina HumanHT-12 V4.0 expression beadchip	GPL10558
GSM2011352	197.1	Alive	56	Female	NA	NA	GSE76427	Illumina HumanHT-12 V4.0 expression beadchip	GPL10558
GSM2011353	200.75	Alive	53	Male	NA	Stage II	GSE76427	Illumina HumanHT-12 V4.0 expression beadchip	GPL10558
GSM2011354	219	Dead	69	Male	NA	Stage IV	GSE76427	Illumina HumanHT-12 V4.0 expression beadchip	GPL10558
GSM2011355	1817.7	Alive	81	Male	NA	Stage I	GSE76427	Illumina HumanHT-12 V4.0 expression beadchip	GPL10558
GSM2011357	1168	Alive	47	Female	NA	Stage I	GSE76427	Illumina HumanHT-12 V4.0 expression beadchip	GPL10558
GSM2011358	1168	Alive	47	Female	NA	Stage I	GSE76427	Illumina HumanHT-12 V4.0 expression beadchip	GPL10558
GSM2011360	36.5	Alive	68	Female	NA	Stage I	GSE76427	Illumina HumanHT-12 V4.0 expression beadchip	GPL10558
GSM2011361	1324.95	Alive	75	Male	NA	Stage II	GSE76427	Illumina HumanHT-12 V4.0 expression beadchip	GPL10558
GSM2011362	47.45	Alive	54	Male	NA	Stage I	GSE76427	Illumina HumanHT-12 V4.0 expression beadchip	GPL10558
GSM2011364	897.9	Alive	64	Female	NA	Stage II	GSE76427	Illumina HumanHT-12 V4.0 expression beadchip	GPL10558
GSM2011366	142.35	Alive	61	Male	NA	Stage II	GSE76427	Illumina HumanHT-12 V4.0 expression beadchip	GPL10558
GSM2011367	609.55	Alive	39	Male	NA	Stage II	GSE76427	Illumina HumanHT-12 V4.0 expression beadchip	GPL10558
GSM2011368	237.25	Alive	78	Male	NA	Stage I	GSE76427	Illumina HumanHT-12 V4.0 expression beadchip	GPL10558
GSM2011369	284.7	Alive	70	Male	NA	Stage II	GSE76427	Illumina HumanHT-12 V4.0 expression beadchip	GPL10558
GSM2011370	109.5	Alive	66	Male	NA	Stage IV	GSE76427	Illumina HumanHT-12 V4.0 expression beadchip	GPL10558
GSM2011371	613.2	Alive	53	Male	NA	Stage II	GSE76427	Illumina HumanHT-12 V4.0 expression beadchip	GPL10558
GSM2011372	335.8	Dead	62	Male	NA	Stage II	GSE76427	Illumina HumanHT-12 V4.0 expression beadchip	GPL10558
GSM2011373	897.9	Alive	64	Female	NA	Stage II	GSE76427	Illumina HumanHT-12 V4.0 expression beadchip	GPL10558
GSM2011375	1715.5	Alive	87	Male	NA	Stage I	GSE76427	Illumina HumanHT-12 V4.0 expression beadchip	GPL10558
GSM2011376	1503.8	Alive	69	Male	NA	Stage III	GSE76427	Illumina HumanHT-12 V4.0 expression beadchip	GPL10558
GSM2011377	164.25	Dead	59	Male	NA	Stage II	GSE76427	Illumina HumanHT-12 V4.0 expression beadchip	GPL10558
GSM2011378	343.1	Alive	51	Female	NA	Stage I	GSE76427	Illumina HumanHT-12 V4.0 expression beadchip	GPL10558
GSM2011380	646.05	Dead	76	Male	NA	Stage III	GSE76427	Illumina HumanHT-12 V4.0 expression beadchip	GPL10558
GSM2011381	2832.4	Alive	71	Male	NA	Stage II	GSE76427	Illumina HumanHT-12 V4.0 expression beadchip	GPL10558
GSM2011382	1759.3	Dead	58	Male	NA	Stage II	GSE76427	Illumina HumanHT-12 V4.0 expression beadchip	GPL10558
GSM2011383	719.05	Alive	29	Male	NA	Stage I	GSE76427	Illumina HumanHT-12 V4.0 expression beadchip	GPL10558
GSM2011385	1445.4	Dead	78	Male	NA	Stage I	GSE76427	Illumina HumanHT-12 V4.0 expression beadchip	GPL10558
GSM2011386	1379.7	Alive	65	Male	NA	Stage I	GSE76427	Illumina HumanHT-12 V4.0 expression beadchip	GPL10558
GSM2011387	624.15	Dead	60	Male	NA	Stage III	GSE76427	Illumina HumanHT-12 V4.0 expression beadchip	GPL10558
GSM2011388	237.25	Dead	77	Male	NA	Stage III	GSE76427	Illumina HumanHT-12 V4.0 expression beadchip	GPL10558
GSM2011390	1324.95	Alive	75	Male	NA	Stage II	GSE76427	Illumina HumanHT-12 V4.0 expression beadchip	GPL10558
GSM2011391	1719.15	Alive	52	Male	NA	Stage II	GSE76427	Illumina HumanHT-12 V4.0 expression beadchip	GPL10558
GSM2011392	1759.3	Alive	73	Male	NA	Stage III	GSE76427	Illumina HumanHT-12 V4.0 expression beadchip	GPL10558
GSM2011393	372.3	Alive	69	Male	NA	Stage IV	GSE76427	Illumina HumanHT-12 V4.0 expression beadchip	GPL10558
GSM2011395	1587.75	Alive	80	Male	NA	Stage II	GSE76427	Illumina HumanHT-12 V4.0 expression beadchip	GPL10558
GSM2011396	1306.7	Alive	76	Male	NA	Stage I	GSE76427	Illumina HumanHT-12 V4.0 expression beadchip	GPL10558
GSM2011397	1262.9	Alive	76	Male	NA	Stage I	GSE76427	Illumina HumanHT-12 V4.0 expression beadchip	GPL10558
GSM2011398	423.4	Alive	64	Male	NA	Stage II	GSE76427	Illumina HumanHT-12 V4.0 expression beadchip	GPL10558
GSM2011399	1616.95	Alive	75	Male	NA	Stage I	GSE76427	Illumina HumanHT-12 V4.0 expression beadchip	GPL10558
TCGA-2Y-A9GS	724	Dead	58	Male	G2	NA	TCGA-LIHC	Illumina RNAseq
TCGA-2Y-A9GT	1624	Dead	51	Male	G2	Stage I	TCGA-LIHC	Illumina RNAseq
TCGA-2Y-A9GU	1939	Alive	55	Female	G2	Stage I	TCGA-LIHC	Illumina RNAseq
TCGA-2Y-A9GV	2532	Dead	54	Female	G1	Stage I	TCGA-LIHC	Illumina RNAseq
TCGA-2Y-A9GW	1271	Dead	64	Male	G2	Stage I	TCGA-LIHC	Illumina RNAseq
TCGA-2Y-A9GX	2442	Alive	68	Male	G2	Stage I	TCGA-LIHC	Illumina RNAseq
TCGA-2Y-A9GY	757	Dead	64	Female	G3	Stage II	TCGA-LIHC	Illumina RNAseq
TCGA-2Y-A9GZ	848	Dead	82	Female	G2	Stage II	TCGA-LIHC	Illumina RNAseq
TCGA-2Y-A9H0	3675	Alive	49	Male	G1	Stage III	TCGA-LIHC	Illumina RNAseq
TCGA-2Y-A9H1	1229	Dead	58	Male	G2	Stage I	TCGA-LIHC	Illumina RNAseq
TCGA-2Y-A9H2	1731	Alive	64	Female	G3	Stage I	TCGA-LIHC	Illumina RNAseq
TCGA-2Y-A9H3	1516	Alive	45	Male	G1	Stage II	TCGA-LIHC	Illumina RNAseq
TCGA-2Y-A9H4	1452	Alive	68	Male	G2	Stage I	TCGA-LIHC	Illumina RNAseq
TCGA-2Y-A9H5	555	Dead	59	Female	G3	Stage I	TCGA-LIHC	Illumina RNAseq
TCGA-2Y-A9H6	357	Alive	68	Female	G2	Stage I	TCGA-LIHC	Illumina RNAseq
TCGA-2Y-A9H7	1168	Alive	81	Female	G2	Stage I	TCGA-LIHC	Illumina RNAseq
TCGA-2Y-A9H8	633	Dead	85	Female	G2	NA	TCGA-LIHC	Illumina RNAseq
TCGA-2Y-A9H9	697	Alive	70	Male	G2	Stage I	TCGA-LIHC	Illumina RNAseq
TCGA-2Y-A9HA	36	Dead	70	Male	G2	Stage II	TCGA-LIHC	Illumina RNAseq
TCGA-2Y-A9HB	260	Alive	66	Male	G2	Stage I	TCGA-LIHC	Illumina RNAseq
TCGA-3K-AAZ8	396	Alive	65	Male	G1	Stage III	TCGA-LIHC	Illumina RNAseq
TCGA-4R-AA8I	262	Dead	66	Male	G2	Stage II	TCGA-LIHC	Illumina RNAseq
TCGA-5C-A9VG	328	Alive	58	Male	G2	Stage II	TCGA-LIHC	Illumina RNAseq
TCGA-5C-A9VH	322	Alive	70	Male	G2	Stage I	TCGA-LIHC	Illumina RNAseq
TCGA-5R-AA1C	520	Alive	57	Male	G2	Stage II	TCGA-LIHC	Illumina RNAseq
TCGA-5R-AA1D	449	Alive	17	Female	G3	Stage III	TCGA-LIHC	Illumina RNAseq
TCGA-5R-AAAM	46	Dead	65	Female	G2	Stage II	TCGA-LIHC	Illumina RNAseq
TCGA-BC-4072	1490	Dead	74	Female	G3	Stage III	TCGA-LIHC	Illumina RNAseq
TCGA-BC-4073	849	Alive	73	Male	G3	Stage III	TCGA-LIHC	Illumina RNAseq
TCGA-BC-A10Q	1135	Dead	72	Female	NA	NA	TCGA-LIHC	Illumina RNAseq
TCGA-BC-A10R	308	Dead	66	Female	G2	NA	TCGA-LIHC	Illumina RNAseq
TCGA-BC-A10S	1423	Dead	81	Male	G1	NA	TCGA-LIHC	Illumina RNAseq
TCGA-BC-A10T	837	Dead	76	Male	G1	NA	TCGA-LIHC	Illumina RNAseq
TCGA-BC-A10U	837	Dead	69	Male	G2	NA	TCGA-LIHC	Illumina RNAseq
TCGA-BC-A10W	91	Dead	50	Male	G3	NA	TCGA-LIHC	Illumina RNAseq
TCGA-BC-A10X	770	Dead	52	Female	G2	Stage III	TCGA-LIHC	Illumina RNAseq
TCGA-BC-A10Y	711	Dead	76	Male	G3	NA	TCGA-LIHC	Illumina RNAseq
TCGA-BC-A10Z	34	Dead	62	Female	G2	Stage I	TCGA-LIHC	Illumina RNAseq
TCGA-BC-A110	2116	Dead	51	Female	G1	NA	TCGA-LIHC	Illumina RNAseq
TCGA-BC-A112	153	Dead	80	Male	G2	NA	TCGA-LIHC	Illumina RNAseq
TCGA-BC-A216	1351	Alive	62	Female	G2	Stage III	TCGA-LIHC	Illumina RNAseq
TCGA-BC-A217	1397	Dead	75	Female	G3	Stage II	TCGA-LIHC	Illumina RNAseq
TCGA-BC-A3KG	680	Alive	68	Female	G3	Stage II	TCGA-LIHC	Illumina RNAseq
TCGA-BC-A5W4	547	Dead	69	Male	G3	Stage III	TCGA-LIHC	Illumina RNAseq
TCGA-BC-A69H	444	Alive	64	Male	G3	Stage II	TCGA-LIHC	Illumina RNAseq
TCGA-BC-A69I	387	Alive	69	Male	G1	Stage I	TCGA-LIHC	Illumina RNAseq
TCGA-BC-A8YO	562	Alive	66	Female	G3	Stage III	TCGA-LIHC	Illumina RNAseq
TCGA-BD-A2L6	1363	Alive	69	Male	G2	NA	TCGA-LIHC	Illumina RNAseq
TCGA-BD-A3EP	409	Alive	75	Female	G2	Stage I	TCGA-LIHC	Illumina RNAseq
TCGA-BD-A3ER	1115	Alive	62	Male	G2	Stage II	TCGA-LIHC	Illumina RNAseq
TCGA-CC-5258	129	Dead	48	Male	G2	Stage II	TCGA-LIHC	Illumina RNAseq
TCGA-CC-5259	250	Alive	60	Female	G2	Stage III	TCGA-LIHC	Illumina RNAseq
TCGA-CC-5260	87	Dead	61	Female	G1	Stage III	TCGA-LIHC	Illumina RNAseq
TCGA-CC-5261	97	Dead	44	Male	G2	Stage II	TCGA-LIHC	Illumina RNAseq
TCGA-CC-5262	103	Dead	67	Male	G1	Stage III	TCGA-LIHC	Illumina RNAseq
TCGA-CC-5263	129	Dead	35	Male	G1	Stage III	TCGA-LIHC	Illumina RNAseq
TCGA-CC-5264	102	Dead	71	Male	G2	Stage III	TCGA-LIHC	Illumina RNAseq
TCGA-CC-A123	219	Alive	24	Female	G1	Stage III	TCGA-LIHC	Illumina RNAseq
TCGA-CC-A1HT	101	Dead	50	Male	G3	Stage III	TCGA-LIHC	Illumina RNAseq
TCGA-CC-A3M9	300	Dead	45	Male	G3	Stage III	TCGA-LIHC	Illumina RNAseq
TCGA-CC-A3MA	303	Dead	61	Male	G2	Stage III	TCGA-LIHC	Illumina RNAseq
TCGA-CC-A3MB	315	Dead	36	Male	G1	Stage III	TCGA-LIHC	Illumina RNAseq
TCGA-CC-A3MC	363	Alive	54	Male	G2	Stage III	TCGA-LIHC	Illumina RNAseq
TCGA-CC-A5UC	347	Dead	63	Male	G3	Stage III	TCGA-LIHC	Illumina RNAseq
TCGA-CC-A5UD	304	Dead	45	Male	G2	Stage III	TCGA-LIHC	Illumina RNAseq
TCGA-CC-A5UE	272	Dead	48	Male	G2	Stage III	TCGA-LIHC	Illumina RNAseq
TCGA-CC-A7IE	217	Dead	57	Male	G2	Stage III	TCGA-LIHC	Illumina RNAseq
TCGA-CC-A7IF	649	Dead	59	Male	G1	Stage III	TCGA-LIHC	Illumina RNAseq
TCGA-CC-A7IG	299	Dead	47	Male	G2	Stage II	TCGA-LIHC	Illumina RNAseq
TCGA-CC-A7IH	365	Alive	58	Male	G1	Stage III	TCGA-LIHC	Illumina RNAseq
TCGA-CC-A7II	399	Alive	54	Male	G3	Stage III	TCGA-LIHC	Illumina RNAseq
TCGA-CC-A7IJ	382	Alive	56	Male	G3	Stage II	TCGA-LIHC	Illumina RNAseq
TCGA-CC-A7IK	262	Dead	59	Male	G3	Stage III	TCGA-LIHC	Illumina RNAseq
TCGA-CC-A7IL	278	Dead	61	Male	G1	Stage III	TCGA-LIHC	Illumina RNAseq
TCGA-CC-A8HS	300	Dead	18	Male	G1	Stage III	TCGA-LIHC	Illumina RNAseq
TCGA-CC-A8HT	140	Dead	74	Male	G2	Stage III	TCGA-LIHC	Illumina RNAseq
TCGA-CC-A8HU	344	Dead	39	Female	G3	Stage III	TCGA-LIHC	Illumina RNAseq
TCGA-CC-A8HV	279	Dead	51	Female	G2	Stage II	TCGA-LIHC	Illumina RNAseq
TCGA-CC-A9FS	211	Alive	55	Male	G2	Stage II	TCGA-LIHC	Illumina RNAseq
TCGA-CC-A9FW	248	Alive	68	Male	G2	Stage III	TCGA-LIHC	Illumina RNAseq
TCGA-DD-A113	2425	Alive	55	Female	G3	Stage II	TCGA-LIHC	Illumina RNAseq
TCGA-DD-A114	1149	Dead	42	Male	G3	Stage II	TCGA-LIHC	Illumina RNAseq
TCGA-DD-A115	2542	Dead	53	Male	G2	Stage III	TCGA-LIHC	Illumina RNAseq
TCGA-DD-A116	1622	Dead	68	Male	G3	Stage III	TCGA-LIHC	Illumina RNAseq
TCGA-DD-A118	3437	Alive	77	Female	G2	Stage II	TCGA-LIHC	Illumina RNAseq
TCGA-DD-A119	223	Dead	40	Male	G3	Stage IV	TCGA-LIHC	Illumina RNAseq
TCGA-DD-A11A	79	Alive	67	Male	G3	Stage I	TCGA-LIHC	Illumina RNAseq
TCGA-DD-A11C	662	Alive	69	Male	G3	Stage I	TCGA-LIHC	Illumina RNAseq
TCGA-DD-A11D	1560	Dead	57	Female	G2	Stage I	TCGA-LIHC	Illumina RNAseq
TCGA-DD-A1EA	2415	Alive	68	Male	G2	Stage II	TCGA-LIHC	Illumina RNAseq
TCGA-DD-A1EB	2017	Alive	72	Female	G2	Stage I	TCGA-LIHC	Illumina RNAseq
TCGA-DD-A1EC	602	Alive	20	Female	G3	Stage I	TCGA-LIHC	Illumina RNAseq
TCGA-DD-A1ED	2301	Alive	68	Male	G1	Stage I	TCGA-LIHC	Illumina RNAseq
TCGA-DD-A1EE	349	Dead	73	Male	G3	Stage III	TCGA-LIHC	Illumina RNAseq
TCGA-DD-A1EF	394	Dead	57	Female	G3	Stage I	TCGA-LIHC	Illumina RNAseq
TCGA-DD-A1EG	1372	Dead	76	Male	G3	Stage I	TCGA-LIHC	Illumina RNAseq
TCGA-DD-A1EH	1495	Alive	23	Male	G3	Stage III	TCGA-LIHC	Illumina RNAseq
TCGA-DD-A1EI	183	Alive	46	Male	G2	Stage I	TCGA-LIHC	Illumina RNAseq
TCGA-DD-A1EJ	1005	Dead	71	Female	G2	Stage III	TCGA-LIHC	Illumina RNAseq
TCGA-DD-A1EK	558	Dead	64	Female	G2	Stage IV	TCGA-LIHC	Illumina RNAseq
TCGA-DD-A1EL	415	Dead	23	Male	G3	Stage II	TCGA-LIHC	Illumina RNAseq
TCGA-DD-A39V	643	Dead	77	Male	G3	Stage II	TCGA-LIHC	Illumina RNAseq
TCGA-DD-A39W	827	Dead	29	Female	G2	Stage III	TCGA-LIHC	Illumina RNAseq
TCGA-DD-A39X	1694	Dead	78	Female	G2	Stage I	TCGA-LIHC	Illumina RNAseq
TCGA-DD-A39Y	171	Dead	67	Male	G3	Stage I	TCGA-LIHC	Illumina RNAseq
TCGA-DD-A39Z	601	Dead	43	Female	G2	Stage II	TCGA-LIHC	Illumina RNAseq
TCGA-DD-A3A1	233	Dead	65	Male	G2	Stage III	TCGA-LIHC	Illumina RNAseq
TCGA-DD-A3A2	2131	Dead	76	Female	G1	Stage I	TCGA-LIHC	Illumina RNAseq
TCGA-DD-A3A3	535	Dead	45	Male	G2	Stage I	TCGA-LIHC	Illumina RNAseq
TCGA-DD-A3A4	612	Dead	37	Male	G3	Stage III	TCGA-LIHC	Illumina RNAseq
TCGA-DD-A3A5	3125	Dead	66	Female	G2	Stage III	TCGA-LIHC	Illumina RNAseq
TCGA-DD-A3A6	3258	Dead	72	Female	G2	Stage II	TCGA-LIHC	Illumina RNAseq
TCGA-DD-A3A7	419	Dead	67	Male	G3	Stage III	TCGA-LIHC	Illumina RNAseq
TCGA-DD-A3A9	931	Dead	64	Female	G2	Stage IV	TCGA-LIHC	Illumina RNAseq
TCGA-DD-A4NA	1008	Alive	67	Female	G3	Stage III	TCGA-LIHC	Illumina RNAseq
TCGA-DD-A4NB	989	Alive	25	Male	G2	Stage I	TCGA-LIHC	Illumina RNAseq
TCGA-DD-A4ND	2746	Alive	56	Female	G3	Stage I	TCGA-LIHC	Illumina RNAseq
TCGA-DD-A4NE	660	Dead	75	Female	G3	Stage III	TCGA-LIHC	Illumina RNAseq
TCGA-DD-A4NF	942	Alive	72	Male	G2	Stage I	TCGA-LIHC	Illumina RNAseq
TCGA-DD-A4NG	802	Dead	77	Male	G2	Stage III	TCGA-LIHC	Illumina RNAseq
TCGA-DD-A4NH	917	Alive	65	Female	G3	Stage III	TCGA-LIHC	Illumina RNAseq
TCGA-DD-A4NI	816	Alive	67	Male	G2	Stage II	TCGA-LIHC	Illumina RNAseq
TCGA-DD-A4NJ	928	Alive	54	Female	G2	Stage II	TCGA-LIHC	Illumina RNAseq
TCGA-DD-A4NK	1210	Dead	80	Female	G2	Stage III	TCGA-LIHC	Illumina RNAseq
TCGA-DD-A4NL	1711	Alive	46	Male	G1	Stage I	TCGA-LIHC	Illumina RNAseq
TCGA-DD-A4NN	899	Dead	56	Female	G3	Stage I	TCGA-LIHC	Illumina RNAseq
TCGA-DD-A4NO	2245	Alive	65	Male	G1	Stage I	TCGA-LIHC	Illumina RNAseq
TCGA-DD-A4NP	3308	Alive	32	Male	G3	Stage I	TCGA-LIHC	Illumina RNAseq
TCGA-DD-A4NQ	373	Dead	60	Male	G3	Stage II	TCGA-LIHC	Illumina RNAseq
TCGA-DD-A4NS	2456	Dead	61	Female	G2	Stage I	TCGA-LIHC	Illumina RNAseq
TCGA-DD-A4NV	2398	Alive	61	Male	G1	Stage III	TCGA-LIHC	Illumina RNAseq
TCGA-DD-A73A	728	Alive	71	Male	G2	Stage I	TCGA-LIHC	Illumina RNAseq
TCGA-DD-A73B	283	Dead	72	Female	G2	Stage I	TCGA-LIHC	Illumina RNAseq
TCGA-DD-A73C	701	Alive	65	Female	G1	Stage III	TCGA-LIHC	Illumina RNAseq
TCGA-DD-A73D	693	Alive	68	Female	G1	Stage II	TCGA-LIHC	Illumina RNAseq
TCGA-DD-A73E	44	Alive	66	Male	G1	Stage I	TCGA-LIHC	Illumina RNAseq
TCGA-DD-A73F	1085	Alive	77	Female	G1	Stage I	TCGA-LIHC	Illumina RNAseq
TCGA-DD-A73G	3478	Alive	73	Female	G3	Stage I	TCGA-LIHC	Illumina RNAseq
TCGA-DD-AA3A	410	Dead	81	Female	G4	Stage I	TCGA-LIHC	Illumina RNAseq
TCGA-DD-AAC9	347	Alive	51	Male	G2	Stage I	TCGA-LIHC	Illumina RNAseq
TCGA-DD-AACA	2301	Alive	65	Male	G3	Stage I	TCGA-LIHC	Illumina RNAseq
TCGA-DD-AACB	2324	Alive	74	Female	G3	Stage I	TCGA-LIHC	Illumina RNAseq
TCGA-DD-AACC	1685	Dead	61	Male	G2	Stage I	TCGA-LIHC	Illumina RNAseq
TCGA-DD-AACD	381	Dead	48	Male	G4	Stage I	TCGA-LIHC	Illumina RNAseq
TCGA-DD-AACE	2184	Alive	62	Male	G3	Stage I	TCGA-LIHC	Illumina RNAseq
TCGA-DD-AACF	365	Dead	68	Male	G3	Stage I	TCGA-LIHC	Illumina RNAseq
TCGA-DD-AACG	469	Dead	52	Male	G4	Stage II	TCGA-LIHC	Illumina RNAseq
TCGA-DD-AACH	195	Dead	69	Male	G3	Stage II	TCGA-LIHC	Illumina RNAseq
TCGA-DD-AACI	1618	Alive	69	Male	G3	Stage II	TCGA-LIHC	Illumina RNAseq
TCGA-DD-AACJ	2102	Alive	75	Male	G2	Stage II	TCGA-LIHC	Illumina RNAseq
TCGA-DD-AACL	107	Dead	66	Female	G3	Stage I	TCGA-LIHC	Illumina RNAseq
TCGA-DD-AACN	1302	Alive	32	Male	G3	Stage I	TCGA-LIHC	Illumina RNAseq
TCGA-DD-AACO	1876	Alive	40	Male	G3	Stage I	TCGA-LIHC	Illumina RNAseq
TCGA-DD-AACP	415	Alive	64	Male	G3	Stage I	TCGA-LIHC	Illumina RNAseq
TCGA-DD-AACQ	432	Dead	50	Male	G3	Stage II	TCGA-LIHC	Illumina RNAseq
TCGA-DD-AACS	1804	Alive	39	Male	G3	Stage I	TCGA-LIHC	Illumina RNAseq
TCGA-DD-AACT	1562	Alive	69	Female	G2	Stage I	TCGA-LIHC	Illumina RNAseq
TCGA-DD-AACU	1567	Alive	59	Male	G3	Stage I	TCGA-LIHC	Illumina RNAseq
TCGA-DD-AACV	1531	Alive	53	Male	G3	Stage I	TCGA-LIHC	Illumina RNAseq
TCGA-DD-AACW	1424	Alive	43	Male	G3	Stage I	TCGA-LIHC	Illumina RNAseq
TCGA-DD-AACX	170	Alive	66	Male	G3	Stage II	TCGA-LIHC	Illumina RNAseq
TCGA-DD-AACY	1450	Alive	61	Male	G3	Stage I	TCGA-LIHC	Illumina RNAseq
TCGA-DD-AACZ	171	Dead	63	Female	G4	Stage I	TCGA-LIHC	Illumina RNAseq
TCGA-DD-AAD0	137	Alive	73	Female	G2	Stage I	TCGA-LIHC	Illumina RNAseq
TCGA-DD-AAD1	564	Alive	51	Female	G4	Stage I	TCGA-LIHC	Illumina RNAseq
TCGA-DD-AAD2	658	Alive	66	Male	G2	Stage I	TCGA-LIHC	Illumina RNAseq
TCGA-DD-AAD3	1295	Alive	43	Male	G2	Stage I	TCGA-LIHC	Illumina RNAseq
TCGA-DD-AAD5	1345	Alive	54	Male	G3	Stage I	TCGA-LIHC	Illumina RNAseq
TCGA-DD-AAD6	672	Alive	66	Male	G3	Stage III	TCGA-LIHC	Illumina RNAseq
TCGA-DD-AAD8	1219	Alive	73	Female	G2	Stage I	TCGA-LIHC	Illumina RNAseq
TCGA-DD-AADA	1233	Alive	66	Female	G3	Stage I	TCGA-LIHC	Illumina RNAseq
TCGA-DD-AADB	1242	Alive	51	Male	G4	Stage I	TCGA-LIHC	Illumina RNAseq
TCGA-DD-AADC	425	Dead	53	Male	G3	Stage I	TCGA-LIHC	Illumina RNAseq
TCGA-DD-AADD	1231	Alive	51	Male	G4	Stage I	TCGA-LIHC	Illumina RNAseq
TCGA-DD-AADF	115	Dead	64	Female	G4	Stage I	TCGA-LIHC	Illumina RNAseq
TCGA-DD-AADG	1145	Alive	70	Male	G3	Stage III	TCGA-LIHC	Illumina RNAseq
TCGA-DD-AADI	1085	Alive	43	Female	G3	Stage I	TCGA-LIHC	Illumina RNAseq
TCGA-DD-AADJ	1066	Alive	70	Female	G3	Stage I	TCGA-LIHC	Illumina RNAseq
TCGA-DD-AADK	1049	Alive	68	Female	G3	Stage II	TCGA-LIHC	Illumina RNAseq
TCGA-DD-AADL	636	Alive	58	Male	G4	Stage I	TCGA-LIHC	Illumina RNAseq
TCGA-DD-AADN	898	Alive	59	Male	G4	Stage I	TCGA-LIHC	Illumina RNAseq
TCGA-DD-AADO	453	Alive	55	Male	G3	Stage I	TCGA-LIHC	Illumina RNAseq
TCGA-DD-AADP	458	Alive	45	Male	G3	Stage I	TCGA-LIHC	Illumina RNAseq
TCGA-DD-AADQ	436	Alive	59	Male	G3	Stage II	TCGA-LIHC	Illumina RNAseq
TCGA-DD-AADR	2028	Alive	58	Male	G3	Stage I	TCGA-LIHC	Illumina RNAseq
TCGA-DD-AADS	474	Alive	63	Male	G2	Stage I	TCGA-LIHC	Illumina RNAseq
TCGA-DD-AADU	554	Alive	60	Male	G3	Stage II	TCGA-LIHC	Illumina RNAseq
TCGA-DD-AADV	574	Alive	50	Male	G3	Stage I	TCGA-LIHC	Illumina RNAseq
TCGA-DD-AADW	587	Alive	48	Male	G3	Stage I	TCGA-LIHC	Illumina RNAseq
TCGA-DD-AADY	555	Alive	55	Female	G2	Stage I	TCGA-LIHC	Illumina RNAseq
TCGA-DD-AAE0	555	Alive	45	Female	G4	Stage III	TCGA-LIHC	Illumina RNAseq
TCGA-DD-AAE1	552	Alive	52	Male	G3	Stage I	TCGA-LIHC	Illumina RNAseq
TCGA-DD-AAE2	638	Alive	51	Male	G3	Stage I	TCGA-LIHC	Illumina RNAseq
TCGA-DD-AAE3	566	Alive	50	Male	G2	Stage I	TCGA-LIHC	Illumina RNAseq
TCGA-DD-AAE4	608	Alive	49	Female	G1	Stage I	TCGA-LIHC	Illumina RNAseq
TCGA-DD-AAE6	141	Alive	59	Female	G2	Stage I	TCGA-LIHC	Illumina RNAseq
TCGA-DD-AAE7	644	Alive	72	Male	G2	Stage I	TCGA-LIHC	Illumina RNAseq
TCGA-DD-AAE9	722	Alive	69	Male	G3	Stage I	TCGA-LIHC	Illumina RNAseq
TCGA-DD-AAEA	575	Alive	65	Male	G3	Stage I	TCGA-LIHC	Illumina RNAseq
TCGA-DD-AAEB	478	Alive	60	Male	G2	Stage I	TCGA-LIHC	Illumina RNAseq
TCGA-DD-AAED	763	Alive	51	Male	G3	Stage I	TCGA-LIHC	Illumina RNAseq
TCGA-DD-AAEE	810	Alive	55	Male	G4	Stage I	TCGA-LIHC	Illumina RNAseq
TCGA-DD-AAEG	719	Alive	59	Female	G3	Stage I	TCGA-LIHC	Illumina RNAseq
TCGA-DD-AAEH	784	Alive	73	Male	G2	Stage I	TCGA-LIHC	Illumina RNAseq
TCGA-DD-AAEI	1531	Alive	72	Male	G2	Stage I	TCGA-LIHC	Illumina RNAseq
TCGA-DD-AAEK	1067	Alive	51	Male	G3	Stage II	TCGA-LIHC	Illumina RNAseq
TCGA-DD-AAVP	2752	Alive	48	Male	G1	Stage I	TCGA-LIHC	Illumina RNAseq
TCGA-DD-AAVQ	2728	Alive	38	Male	G2	Stage I	TCGA-LIHC	Illumina RNAseq
TCGA-DD-AAVR	2513	Alive	44	Male	G2	Stage I	TCGA-LIHC	Illumina RNAseq
TCGA-DD-AAVS	1823	Alive	56	Male	G2	Stage I	TCGA-LIHC	Illumina RNAseq
TCGA-DD-AAVU	2202	Alive	46	Male	G2	Stage II	TCGA-LIHC	Illumina RNAseq
TCGA-DD-AAVV	2455	Alive	56	Male	G3	Stage II	TCGA-LIHC	Illumina RNAseq
TCGA-DD-AAVW	2317	Alive	35	Male	G2	Stage I	TCGA-LIHC	Illumina RNAseq
TCGA-DD-AAVX	1718	Alive	38	Male	G2	Stage II	TCGA-LIHC	Illumina RNAseq
TCGA-DD-AAVY	1970	Alive	56	Male	G2	Stage III	TCGA-LIHC	Illumina RNAseq
TCGA-DD-AAVZ	1900	Alive	38	Male	G2	Stage I	TCGA-LIHC	Illumina RNAseq
TCGA-DD-AAW0	2015	Alive	54	Male	G2	Stage I	TCGA-LIHC	Illumina RNAseq
TCGA-DD-AAW1	1989	Alive	55	Male	G2	Stage III	TCGA-LIHC	Illumina RNAseq
TCGA-DD-AAW2	1855	Alive	69	Male	G2	Stage I	TCGA-LIHC	Illumina RNAseq
TCGA-DD-AAW3	1633	Alive	69	Male	G2	Stage I	TCGA-LIHC	Illumina RNAseq
TCGA-ED-A459	910	Alive	47	Male	G2	Stage II	TCGA-LIHC	Illumina RNAseq
TCGA-ED-A4XI	819	Alive	58	Male	G3	Stage II	TCGA-LIHC	Illumina RNAseq
TCGA-ED-A5KG	854	Alive	60	Female	G2	Stage II	TCGA-LIHC	Illumina RNAseq
TCGA-ED-A627	423	Alive	74	Male	G2	Stage I	TCGA-LIHC	Illumina RNAseq
TCGA-ED-A66X	406	Alive	35	Male	G3	Stage III	TCGA-LIHC	Illumina RNAseq
TCGA-ED-A66Y	296	Dead	51	Female	G3	Stage III	TCGA-LIHC	Illumina RNAseq
TCGA-ED-A7PY	390	Alive	20	Female	G3	Stage II	TCGA-LIHC	Illumina RNAseq
TCGA-ED-A7XO	427	Alive	29	Male	G2	Stage III	TCGA-LIHC	Illumina RNAseq
TCGA-ED-A7XP	400	Alive	53	Female	G3	Stage II	TCGA-LIHC	Illumina RNAseq
TCGA-ED-A82E	408	Alive	60	Female	G2	Stage III	TCGA-LIHC	Illumina RNAseq
TCGA-ED-A8O5	406	Alive	59	Female	G3	Stage III	TCGA-LIHC	Illumina RNAseq
TCGA-ED-A8O6	56	Dead	50	Female	G3	Stage III	TCGA-LIHC	Illumina RNAseq
TCGA-EP-A12J	570	Alive	62	Male	G1	Stage I	TCGA-LIHC	Illumina RNAseq
TCGA-EP-A26S	608	Alive	70	Male	G2	Stage I	TCGA-LIHC	Illumina RNAseq
TCGA-EP-A2KA	627	Dead	52	Female	G3	Stage III	TCGA-LIHC	Illumina RNAseq
TCGA-EP-A2KB	596	Dead	46	Female	G2	Stage I	TCGA-LIHC	Illumina RNAseq
TCGA-EP-A3JL	303	Alive	76	Male	G2	Stage I	TCGA-LIHC	Illumina RNAseq
TCGA-EP-A3RK	363	Alive	73	Male	G2	Stage III	TCGA-LIHC	Illumina RNAseq
TCGA-ES-A2HS	688	Dead	80	Male	G2	Stage I	TCGA-LIHC	Illumina RNAseq
TCGA-ES-A2HT	438	Dead	54	Male	G2	Stage I	TCGA-LIHC	Illumina RNAseq
TCGA-FV-A23B	1852	Dead	70	Female	NA	Stage II	TCGA-LIHC	Illumina RNAseq
TCGA-FV-A2QQ	729	Alive	80	Male	G2	Stage I	TCGA-LIHC	Illumina RNAseq
TCGA-FV-A2QR	581	Dead	75	Male	G1	Stage I	TCGA-LIHC	Illumina RNAseq
TCGA-FV-A3I0	848	Alive	76	Female	G2	Stage II	TCGA-LIHC	Illumina RNAseq
TCGA-FV-A3I1	247	Dead	81	Female	G2	Stage II	TCGA-LIHC	Illumina RNAseq
TCGA-FV-A3R2	194	Dead	75	Male	NA	Stage I	TCGA-LIHC	Illumina RNAseq
TCGA-FV-A3R3	366	Dead	38	Female	G2	Stage I	TCGA-LIHC	Illumina RNAseq
TCGA-FV-A4ZP	2486	Dead	78	Male	G2	Stage III	TCGA-LIHC	Illumina RNAseq
TCGA-G3-A25S	416	Dead	64	Male	G2	Stage I	TCGA-LIHC	Illumina RNAseq
TCGA-G3-A25T	1553	Alive	45	Female	G2	Stage III	TCGA-LIHC	Illumina RNAseq
TCGA-G3-A25U	1636	Alive	63	Female	G3	Stage I	TCGA-LIHC	Illumina RNAseq
TCGA-G3-A25V	860	Alive	68	Male	G2	Stage I	TCGA-LIHC	Illumina RNAseq
TCGA-G3-A25X	1779	Alive	73	Male	G3	Stage II	TCGA-LIHC	Illumina RNAseq
TCGA-G3-A25Y	452	Dead	52	Female	G3	Stage I	TCGA-LIHC	Illumina RNAseq
TCGA-G3-A25Z	655	Alive	58	Male	G2	Stage I	TCGA-LIHC	Illumina RNAseq
TCGA-G3-A3CG	673	Alive	80	Male	G2	Stage I	TCGA-LIHC	Illumina RNAseq
TCGA-G3-A3CH	780	Alive	53	Male	G2	Stage III	TCGA-LIHC	Illumina RNAseq
TCGA-G3-A3CI	180	Alive	71	Male	G2	Stage I	TCGA-LIHC	Illumina RNAseq
TCGA-G3-A3CJ	594	Alive	52	Male	G2	Stage II	TCGA-LIHC	Illumina RNAseq
TCGA-G3-A3CK	585	Alive	61	Male	G2	Stage I	TCGA-LIHC	Illumina RNAseq
TCGA-G3-A5SI	768	Dead	44	Male	G2	Stage II	TCGA-LIHC	Illumina RNAseq
TCGA-G3-A5SJ	698	Alive	59	Male	G2	Stage I	TCGA-LIHC	Illumina RNAseq
TCGA-G3-A5SK	744	Alive	58	Male	G1	Stage I	TCGA-LIHC	Illumina RNAseq
TCGA-G3-A5SL	621	Alive	70	Male	G2	Stage II	TCGA-LIHC	Illumina RNAseq
TCGA-G3-A5SM	520	Alive	58	Male	G3	Stage II	TCGA-LIHC	Illumina RNAseq
TCGA-G3-A6UC	671	Alive	65	Male	G2	Stage III	TCGA-LIHC	Illumina RNAseq
TCGA-G3-A7M5	447	Alive	76	Male	G2	Stage I	TCGA-LIHC	Illumina RNAseq
TCGA-G3-A7M6	632	Alive	60	Female	G3	Stage I	TCGA-LIHC	Illumina RNAseq
TCGA-G3-A7M7	361	Alive	65	Male	G1	Stage I	TCGA-LIHC	Illumina RNAseq
TCGA-G3-A7M8	430	Alive	31	Male	G1	Stage I	TCGA-LIHC	Illumina RNAseq
TCGA-G3-A7M9	56	Dead	70	Male	G2	Stage III	TCGA-LIHC	Illumina RNAseq
TCGA-G3-AAUZ	480	Alive	48	Male	G2	Stage I	TCGA-LIHC	Illumina RNAseq
TCGA-G3-AAV0	476	Alive	58	Male	G2	Stage I	TCGA-LIHC	Illumina RNAseq
TCGA-G3-AAV1	359	Dead	51	Male	G3	Stage III	TCGA-LIHC	Illumina RNAseq
TCGA-G3-AAV2	372	Alive	50	Male	G1	Stage I	TCGA-LIHC	Illumina RNAseq
TCGA-G3-AAV3	412	Alive	58	Female	G2	Stage II	TCGA-LIHC	Illumina RNAseq
TCGA-G3-AAV5	354	Alive	67	Male	G2	Stage II	TCGA-LIHC	Illumina RNAseq
TCGA-G3-AAV6	65	Dead	53	Female	G3	Stage III	TCGA-LIHC	Illumina RNAseq
TCGA-G3-AAV7	361	Alive	38	Male	G2	Stage II	TCGA-LIHC	Illumina RNAseq
TCGA-GJ-A3OU	879	Alive	59	Male	G2	Stage I	TCGA-LIHC	Illumina RNAseq
TCGA-GJ-A6C0	31	Dead	75	Female	G2	Stage II	TCGA-LIHC	Illumina RNAseq
TCGA-GJ-A9DB	67	Dead	68	Male	G2	Stage I	TCGA-LIHC	Illumina RNAseq
TCGA-HP-A5MZ	91	Dead	78	Male	G2	Stage I	TCGA-LIHC	Illumina RNAseq
TCGA-HP-A5N0	752	Dead	90	Female	NA	NA	TCGA-LIHC	Illumina RNAseq
TCGA-K7-A5RF	631	Alive	64	Male	G1	Stage I	TCGA-LIHC	Illumina RNAseq
TCGA-K7-A5RG	519	Alive	66	Male	G1	Stage I	TCGA-LIHC	Illumina RNAseq
TCGA-K7-A6G5	512	Alive	66	Male	G2	Stage I	TCGA-LIHC	Illumina RNAseq
TCGA-K7-AAU7	359	Alive	61	Male	G2	Stage II	TCGA-LIHC	Illumina RNAseq
TCGA-KR-A7K0	65	Dead	65	Male	G1	Stage I	TCGA-LIHC	Illumina RNAseq
TCGA-KR-A7K2	829	Alive	64	Male	G1	Stage I	TCGA-LIHC	Illumina RNAseq
TCGA-KR-A7K7	951	Alive	61	Female	G1	Stage II	TCGA-LIHC	Illumina RNAseq
TCGA-KR-A7K8	906	Alive	57	Male	G1	Stage I	TCGA-LIHC	Illumina RNAseq
TCGA-LG-A6GG	387	Alive	79	Female	G2	Stage II	TCGA-LIHC	Illumina RNAseq
TCGA-LG-A9QC	425	Alive	48	Male	G2	Stage I	TCGA-LIHC	Illumina RNAseq
TCGA-LG-A9QD	366	Alive	68	Male	G2	Stage III	TCGA-LIHC	Illumina RNAseq
TCGA-MI-A75C	291	Alive	64	Male	G3	Stage I	TCGA-LIHC	Illumina RNAseq
TCGA-MI-A75E	507	Alive	61	Male	G2	Stage III	TCGA-LIHC	Illumina RNAseq
TCGA-MI-A75G	698	Alive	63	Male	G2	Stage II	TCGA-LIHC	Illumina RNAseq
TCGA-MI-A75H	747	Alive	77	Male	NA	NA	TCGA-LIHC	Illumina RNAseq
TCGA-MI-A75I	630	Alive	61	Male	G1	NA	TCGA-LIHC	Illumina RNAseq
TCGA-MR-A520	229	Alive	58	Male	G1	Stage I	TCGA-LIHC	Illumina RNAseq
TCGA-MR-A8JO	330	Alive	34	Male	G3	Stage I	TCGA-LIHC	Illumina RNAseq
TCGA-NI-A4U2	1791	Dead	71	Male	G1	Stage III	TCGA-LIHC	Illumina RNAseq
TCGA-NI-A8LF	799	Alive	74	Male	G3	Stage I	TCGA-LIHC	Illumina RNAseq
TCGA-O8-A75V	538	Alive	54	Male	G2	Stage I	TCGA-LIHC	Illumina RNAseq
TCGA-PD-A5DF	639	Dead	58	Female	G2	Stage III	TCGA-LIHC	Illumina RNAseq
TCGA-QA-A7B7	94	Alive	48	Male	G2	Stage II	TCGA-LIHC	Illumina RNAseq
TCGA-RC-A7S9	640	Alive	47	Female	G3	Stage I	TCGA-LIHC	Illumina RNAseq
TCGA-RC-A7SB	588	Alive	53	Male	G2	Stage II	TCGA-LIHC	Illumina RNAseq
TCGA-RC-A7SF	579	Alive	66	Male	G2	Stage I	TCGA-LIHC	Illumina RNAseq
TCGA-RC-A7SH	468	Alive	42	Male	G3	Stage II	TCGA-LIHC	Illumina RNAseq
TCGA-RC-A7SK	472	Alive	59	Male	G3	Stage I	TCGA-LIHC	Illumina RNAseq
TCGA-RG-A7D4	1098	Alive	69	Male	G2	Stage II	TCGA-LIHC	Illumina RNAseq
TCGA-UB-A7MA	848	Alive	62	Female	G2	Stage II	TCGA-LIHC	Illumina RNAseq
TCGA-UB-A7MB	601	Alive	24	Male	G3	Stage II	TCGA-LIHC	Illumina RNAseq
TCGA-UB-A7MC	500	Alive	59	Male	G3	Stage III	TCGA-LIHC	Illumina RNAseq
TCGA-UB-A7MD	52	Dead	67	Male	G3	Stage I	TCGA-LIHC	Illumina RNAseq
TCGA-UB-A7ME	486	Alive	51	Male	G2	Stage I	TCGA-LIHC	Illumina RNAseq
TCGA-UB-A7MF	214	Dead	56	Male	G2	Stage III	TCGA-LIHC	Illumina RNAseq
TCGA-UB-AA0U	327	Alive	60	Male	G2	Stage II	TCGA-LIHC	Illumina RNAseq
TCGA-UB-AA0V	314	Alive	69	Female	G1	Stage I	TCGA-LIHC	Illumina RNAseq
TCGA-WJ-A86L	345	Alive	68	Female	G2	Stage I	TCGA-LIHC	Illumina RNAseq
TCGA-WQ-A9G7	30	Alive	71	Female	G3	NA	TCGA-LIHC	Illumina RNAseq
TCGA-WQ-AB4B	395	Alive	62	Male	G2	Stage II	TCGA-LIHC	Illumina RNAseq
TCGA-WX-AA44	615	Alive	64	Female	G3	Stage I	TCGA-LIHC	Illumina RNAseq
TCGA-WX-AA46	756	Alive	61	Male	G1	Stage II	TCGA-LIHC	Illumina RNAseq
TCGA-WX-AA47	556	Dead	33	Female	G2	Stage III	TCGA-LIHC	Illumina RNAseq
TCGA-XR-A8TC	1339	Alive	43	Female	G2	Stage I	TCGA-LIHC	Illumina RNAseq
TCGA-XR-A8TD	1030	Alive	49	Female	G3	Stage III	TCGA-LIHC	Illumina RNAseq
TCGA-XR-A8TE	925	Alive	16	Male	G1	Stage III	TCGA-LIHC	Illumina RNAseq
TCGA-XR-A8TF	693	Dead	74	Male	G1	Stage I	TCGA-LIHC	Illumina RNAseq
TCGA-XR-A8TG	898	Alive	58	Male	G2	Stage I	TCGA-LIHC	Illumina RNAseq
TCGA-YA-A8S7	412	Dead	68	Male	G3	Stage III	TCGA-LIHC	Illumina RNAseq
TCGA-ZP-A9CV	1088	Dead	59	Male	G1	NA	TCGA-LIHC	Illumina RNAseq
TCGA-ZP-A9CY	782	Alive	66	Female	G1	NA	TCGA-LIHC	Illumina RNAseq
TCGA-ZP-A9CZ	706	Alive	72	Male	G1	NA	TCGA-LIHC	Illumina RNAseq
TCGA-ZP-A9D0	1091	Alive	67	Female	G1	NA	TCGA-LIHC	Illumina RNAseq
TCGA-ZP-A9D2	765	Dead	51	Male	G2	NA	TCGA-LIHC	Illumina RNAseq
TCGA-ZP-A9D4	395	Alive	64	Female	G1	NA	TCGA-LIHC	Illumina RNAseq
TCGA-ZS-A9CD	1386	Dead	73	Male	G2	Stage II	TCGA-LIHC	Illumina RNAseq
TCGA-ZS-A9CE	1241	Alive	79	Female	G1	Stage II	TCGA-LIHC	Illumina RNAseq
TCGA-ZS-A9CF	2412	Alive	64	Male	G2	Stage II	TCGA-LIHC	Illumina RNAseq
TCGA-ZS-A9CG	341	Alive	55	Male	G2	Stage II	TCGA-LIHC	Illumina RNAseq
DO227643	1260	Alive	79	Male	G2	NA	ICGC-LIRI-JP	Illumina RNAseq
DO227801	660	Alive	77	Female	G1	NA	ICGC-LIRI-JP	Illumina RNAseq
DO23508	390	Alive	79	Female	G2	NA	ICGC-LIRI-JP	Illumina RNAseq
DO23509	780	Dead	60	Male	G3	NA	ICGC-LIRI-JP	Illumina RNAseq
DO23510	870	Alive	80	Female	G2	NA	ICGC-LIRI-JP	Illumina RNAseq
DO23511	180	Dead	83	Female	G3	NA	ICGC-LIRI-JP	Illumina RNAseq
DO23512	1260	Alive	60	Male	G1	NA	ICGC-LIRI-JP	Illumina RNAseq
DO23513	1200	Alive	76	Male	G3	NA	ICGC-LIRI-JP	Illumina RNAseq
DO23514	1290	Alive	64	Male	G2	NA	ICGC-LIRI-JP	Illumina RNAseq
DO23515	1230	Alive	71	Male	G2	NA	ICGC-LIRI-JP	Illumina RNAseq
DO23517	1200	Alive	62	Male	G2	NA	ICGC-LIRI-JP	Illumina RNAseq
DO23518	1320	Alive	67	Male	G2	NA	ICGC-LIRI-JP	Illumina RNAseq
DO23519	630	Alive	65	Male	G3	NA	ICGC-LIRI-JP	Illumina RNAseq
DO23521	1110	Alive	63	Male	G3	NA	ICGC-LIRI-JP	Illumina RNAseq
DO23523	1080	Alive	52	Male	G3	NA	ICGC-LIRI-JP	Illumina RNAseq
DO23524	1050	Alive	71	Female	G2	NA	ICGC-LIRI-JP	Illumina RNAseq
DO23525	1050	Alive	71	Male	G4	NA	ICGC-LIRI-JP	Illumina RNAseq
DO23526	1050	Alive	66	Male	G3	NA	ICGC-LIRI-JP	Illumina RNAseq
DO23527	1050	Alive	72	Male	G1	NA	ICGC-LIRI-JP	Illumina RNAseq
DO23528	1020	Alive	45	Female	G2	NA	ICGC-LIRI-JP	Illumina RNAseq
DO23529	930	Alive	72	Male	G4	NA	ICGC-LIRI-JP	Illumina RNAseq
DO23530	180	Dead	53	Male	G4	NA	ICGC-LIRI-JP	Illumina RNAseq
DO23531	900	Alive	78	Female	G3	NA	ICGC-LIRI-JP	Illumina RNAseq
DO23532	960	Alive	71	Female	G1	NA	ICGC-LIRI-JP	Illumina RNAseq
DO23533	900	Alive	61	Male	G2	NA	ICGC-LIRI-JP	Illumina RNAseq
DO23534	840	Alive	60	Male	G2	NA	ICGC-LIRI-JP	Illumina RNAseq
DO23535	960	Alive	67	Male	G1	NA	ICGC-LIRI-JP	Illumina RNAseq
DO23536	930	Alive	56	Male	G2	NA	ICGC-LIRI-JP	Illumina RNAseq
DO23537	900	Dead	79	Male	G2	NA	ICGC-LIRI-JP	Illumina RNAseq
DO23538	450	Alive	67	Male	G2	NA	ICGC-LIRI-JP	Illumina RNAseq
DO23539	1110	Alive	77	Male	G1	NA	ICGC-LIRI-JP	Illumina RNAseq
DO23540	750	Alive	73	Male	G1	NA	ICGC-LIRI-JP	Illumina RNAseq
DO23541	930	Alive	65	Male	G2	NA	ICGC-LIRI-JP	Illumina RNAseq
DO23542	960	Alive	66	Male	G3	NA	ICGC-LIRI-JP	Illumina RNAseq
DO23543	1020	Alive	63	Male	G2	NA	ICGC-LIRI-JP	Illumina RNAseq
DO23544	960	Alive	67	Male	G2	NA	ICGC-LIRI-JP	Illumina RNAseq
DO23545	570	Dead	67	Male	G2	NA	ICGC-LIRI-JP	Illumina RNAseq
DO23546	1050	Alive	63	Male	G2	NA	ICGC-LIRI-JP	Illumina RNAseq
DO23547	1020	Alive	74	Male	G1	NA	ICGC-LIRI-JP	Illumina RNAseq
DO23548	840	Alive	78	Female	G1	NA	ICGC-LIRI-JP	Illumina RNAseq
DO23549	990	Alive	74	Male	G3	NA	ICGC-LIRI-JP	Illumina RNAseq
DO23550	990	Alive	69	Male	G1	NA	ICGC-LIRI-JP	Illumina RNAseq
DO23551	150	Dead	73	Male	G3	NA	ICGC-LIRI-JP	Illumina RNAseq
DO23552	810	Alive	80	Female	G1	NA	ICGC-LIRI-JP	Illumina RNAseq
DO45091	1320	Dead	56	Male	G2	NA	ICGC-LIRI-JP	Illumina RNAseq
DO45092	1200	Dead	62	Male	G4	NA	ICGC-LIRI-JP	Illumina RNAseq
DO45093	720	Dead	71	Male	G2	NA	ICGC-LIRI-JP	Illumina RNAseq
DO45094	1650	Alive	76	Male	G3	NA	ICGC-LIRI-JP	Illumina RNAseq
DO45095	1620	Alive	66	Male	G2	NA	ICGC-LIRI-JP	Illumina RNAseq
DO45096	1290	Dead	69	Male	G2	NA	ICGC-LIRI-JP	Illumina RNAseq
DO45097	1620	Alive	69	Male	G3	NA	ICGC-LIRI-JP	Illumina RNAseq
DO45099	1590	Alive	46	Male	G3	NA	ICGC-LIRI-JP	Illumina RNAseq
DO45101	1680	Alive	63	Male	G2	NA	ICGC-LIRI-JP	Illumina RNAseq
DO45103	450	Alive	47	Male	G3	NA	ICGC-LIRI-JP	Illumina RNAseq
DO45105	1680	Alive	61	Male	G1	NA	ICGC-LIRI-JP	Illumina RNAseq
DO45107	1710	Alive	63	Female	G2	NA	ICGC-LIRI-JP	Illumina RNAseq
DO45109	1590	Alive	63	Male	G2	NA	ICGC-LIRI-JP	Illumina RNAseq
DO45111	1590	Alive	74	Male	G2	NA	ICGC-LIRI-JP	Illumina RNAseq
DO45113	1560	Alive	58	Male	G3	NA	ICGC-LIRI-JP	Illumina RNAseq
DO45115	840	Alive	81	Male	G2	NA	ICGC-LIRI-JP	Illumina RNAseq
DO45117	1110	Dead	73	Female	G2	NA	ICGC-LIRI-JP	Illumina RNAseq
DO45119	510	Dead	74	Male	G3	NA	ICGC-LIRI-JP	Illumina RNAseq
DO45121	1530	Alive	61	Male	G3	NA	ICGC-LIRI-JP	Illumina RNAseq
DO45123	570	Dead	78	Female	G2	NA	ICGC-LIRI-JP	Illumina RNAseq
DO45125	1680	Alive	58	Male	G3	NA	ICGC-LIRI-JP	Illumina RNAseq
DO45127	420	Dead	73	Male	G3	NA	ICGC-LIRI-JP	Illumina RNAseq
DO45129	1470	Alive	61	Male	G3	NA	ICGC-LIRI-JP	Illumina RNAseq
DO45131	360	Dead	53	Male	G4	NA	ICGC-LIRI-JP	Illumina RNAseq
DO45133	660	Dead	64	Male	G3	NA	ICGC-LIRI-JP	Illumina RNAseq
DO45135	1410	Alive	77	Male	G1	NA	ICGC-LIRI-JP	Illumina RNAseq
DO45137	1320	Alive	38	Male	G1	NA	ICGC-LIRI-JP	Illumina RNAseq
DO45139	1320	Alive	63	Male	G3	NA	ICGC-LIRI-JP	Illumina RNAseq
DO45141	1320	Alive	73	Male	G2	NA	ICGC-LIRI-JP	Illumina RNAseq
DO45143	1290	Alive	69	Male	G3	NA	ICGC-LIRI-JP	Illumina RNAseq
DO45145	60	Dead	78	Male	G3	NA	ICGC-LIRI-JP	Illumina RNAseq
DO45147	720	Dead	57	Male	G2	NA	ICGC-LIRI-JP	Illumina RNAseq
DO45149	1260	Alive	70	Female	G2	NA	ICGC-LIRI-JP	Illumina RNAseq
DO45153	1380	Alive	77	Female	G2	NA	ICGC-LIRI-JP	Illumina RNAseq
DO45155	2160	Alive	69	Male	G2	NA	ICGC-LIRI-JP	Illumina RNAseq
DO45157	1980	Alive	62	Male	G2	NA	ICGC-LIRI-JP	Illumina RNAseq
DO45159	1470	Alive	65	Male	G3	NA	ICGC-LIRI-JP	Illumina RNAseq
DO45161	540	Dead	74	Male	G2	NA	ICGC-LIRI-JP	Illumina RNAseq
DO45163	960	Alive	76	Male	G2	NA	ICGC-LIRI-JP	Illumina RNAseq
DO45165	690	Alive	75	Male	G2	NA	ICGC-LIRI-JP	Illumina RNAseq
DO45167	1440	Dead	67	Male	G2	NA	ICGC-LIRI-JP	Illumina RNAseq
DO45169	1350	Alive	74	Male	G3	NA	ICGC-LIRI-JP	Illumina RNAseq
DO45171	600	Alive	56	Male	G3	NA	ICGC-LIRI-JP	Illumina RNAseq
DO45173	1170	Alive	63	Male	G3	NA	ICGC-LIRI-JP	Illumina RNAseq
DO45175	1140	Alive	74	Male	G2	NA	ICGC-LIRI-JP	Illumina RNAseq
DO45177	1260	Alive	81	Female	G3	NA	ICGC-LIRI-JP	Illumina RNAseq
DO45179	600	Alive	78	Female	G2	NA	ICGC-LIRI-JP	Illumina RNAseq
DO45181	1200	Alive	84	Female	G2	NA	ICGC-LIRI-JP	Illumina RNAseq
DO45183	570	Dead	72	Female	G2	NA	ICGC-LIRI-JP	Illumina RNAseq
DO45185	600	Alive	89	Male	G2	NA	ICGC-LIRI-JP	Illumina RNAseq
DO45187	1260	Alive	32	Female	G1	NA	ICGC-LIRI-JP	Illumina RNAseq
DO45189	1200	Alive	85	Female	G2	NA	ICGC-LIRI-JP	Illumina RNAseq
DO45191	1200	Alive	61	Female	G2	NA	ICGC-LIRI-JP	Illumina RNAseq
DO45193	120	Dead	68	Female	G4	NA	ICGC-LIRI-JP	Illumina RNAseq
DO45195	390	Alive	62	Male	G1	NA	ICGC-LIRI-JP	Illumina RNAseq
DO45197	1170	Alive	51	Male	G2	NA	ICGC-LIRI-JP	Illumina RNAseq
DO45199	1350	Alive	86	Female	G2	NA	ICGC-LIRI-JP	Illumina RNAseq
DO45201	900	Alive	49	Male	G1	NA	ICGC-LIRI-JP	Illumina RNAseq
DO45203	1170	Alive	71	Female	G2	NA	ICGC-LIRI-JP	Illumina RNAseq
DO45205	90	Dead	67	Female	G2	NA	ICGC-LIRI-JP	Illumina RNAseq
DO45207	1050	Alive	68	Male	G1	NA	ICGC-LIRI-JP	Illumina RNAseq
DO45209	1350	Alive	70	Male	G4	NA	ICGC-LIRI-JP	Illumina RNAseq
DO45211	240	Alive	76	Male	G3	NA	ICGC-LIRI-JP	Illumina RNAseq
DO45213	1200	Alive	58	Male	G1	NA	ICGC-LIRI-JP	Illumina RNAseq
DO45215	1170	Alive	65	Male	G2	NA	ICGC-LIRI-JP	Illumina RNAseq
DO45217	270	Dead	69	Female	G3	NA	ICGC-LIRI-JP	Illumina RNAseq
DO45219	1080	Alive	78	Male	G2	NA	ICGC-LIRI-JP	Illumina RNAseq
DO45221	390	Dead	75	Female	G4	NA	ICGC-LIRI-JP	Illumina RNAseq
DO45223	1020	Alive	67	Male	G4	NA	ICGC-LIRI-JP	Illumina RNAseq
DO45225	1050	Alive	69	Male	G1	NA	ICGC-LIRI-JP	Illumina RNAseq
DO45227	1020	Alive	57	Female	G2	NA	ICGC-LIRI-JP	Illumina RNAseq
DO45229	990	Alive	74	Male	G1	NA	ICGC-LIRI-JP	Illumina RNAseq
DO45231	930	Alive	84	Male	G2	NA	ICGC-LIRI-JP	Illumina RNAseq
DO45233	900	Alive	83	Male	G3	NA	ICGC-LIRI-JP	Illumina RNAseq
DO45235	900	Alive	68	Female	G1	NA	ICGC-LIRI-JP	Illumina RNAseq
DO45237	900	Alive	58	Male	G2	NA	ICGC-LIRI-JP	Illumina RNAseq
DO45239	870	Alive	42	Male	G2	NA	ICGC-LIRI-JP	Illumina RNAseq
DO45241	1080	Alive	49	Male	G1	NA	ICGC-LIRI-JP	Illumina RNAseq
DO45243	930	Alive	74	Female	G3	NA	ICGC-LIRI-JP	Illumina RNAseq
DO45245	240	Dead	75	Female	G2	NA	ICGC-LIRI-JP	Illumina RNAseq
DO45247	210	Alive	31	Female	G2	NA	ICGC-LIRI-JP	Illumina RNAseq
DO45249	630	Alive	57	Male	G1	NA	ICGC-LIRI-JP	Illumina RNAseq
DO45251	900	Alive	57	Female	G2	NA	ICGC-LIRI-JP	Illumina RNAseq
DO45253	870	Alive	50	Male	G2	NA	ICGC-LIRI-JP	Illumina RNAseq
DO45255	720	Alive	81	Male	G3	NA	ICGC-LIRI-JP	Illumina RNAseq
DO45257	810	Alive	46	Male	G3	NA	ICGC-LIRI-JP	Illumina RNAseq
DO45259	330	Alive	65	Male	G3	NA	ICGC-LIRI-JP	Illumina RNAseq
DO45261	990	Alive	74	Male	G3	NA	ICGC-LIRI-JP	Illumina RNAseq
DO45263	270	Dead	67	Male	G3	NA	ICGC-LIRI-JP	Illumina RNAseq
DO45265	1020	Alive	73	Male	G3	NA	ICGC-LIRI-JP	Illumina RNAseq
DO45267	570	Dead	73	Male	G3	NA	ICGC-LIRI-JP	Illumina RNAseq
DO45269	750	Alive	59	Male	G3	NA	ICGC-LIRI-JP	Illumina RNAseq
DO45273	480	Alive	62	Male	G2	NA	ICGC-LIRI-JP	Illumina RNAseq
DO45277	600	Alive	64	Male	G3	NA	ICGC-LIRI-JP	Illumina RNAseq
DO45279	1290	Alive	67	Male	G3	NA	ICGC-LIRI-JP	Illumina RNAseq
DO45281	750	Alive	83	Male	G4	NA	ICGC-LIRI-JP	Illumina RNAseq
DO45283	510	Alive	60	Male	G3	NA	ICGC-LIRI-JP	Illumina RNAseq
DO45285	480	Alive	59	Male	G3	NA	ICGC-LIRI-JP	Illumina RNAseq
DO45287	390	Alive	74	Male	G1	NA	ICGC-LIRI-JP	Illumina RNAseq
DO45289	360	Alive	78	Female	G3	NA	ICGC-LIRI-JP	Illumina RNAseq
DO45297	1260	Dead	61	Female	G4	NA	ICGC-LIRI-JP	Illumina RNAseq
DO45299	1440	Alive	70	Female	G1	NA	ICGC-LIRI-JP	Illumina RNAseq
DO45301	1440	Dead	56	Male	G2	NA	ICGC-LIRI-JP	Illumina RNAseq
DO45303	990	Alive	62	Female	G3	NA	ICGC-LIRI-JP	Illumina RNAseq
DO45305	300	Alive	66	Male	G4	NA	ICGC-LIRI-JP	Illumina RNAseq
DO45307	240	Dead	54	Female	G4	NA	ICGC-LIRI-JP	Illumina RNAseq
DO48672	450	Alive	81	Male	G2	NA	ICGC-LIRI-JP	Illumina RNAseq
DO48674	1260	Alive	80	Male	G2	NA	ICGC-LIRI-JP	Illumina RNAseq
DO48677	1140	Alive	58	Male	G3	NA	ICGC-LIRI-JP	Illumina RNAseq
DO48679	1200	Alive	72	Male	G2	NA	ICGC-LIRI-JP	Illumina RNAseq
DO48681	900	Alive	57	Male	G2	NA	ICGC-LIRI-JP	Illumina RNAseq
DO48682	120	Dead	72	Female	G3	NA	ICGC-LIRI-JP	Illumina RNAseq
DO48693	900	Alive	71	Male	G2	NA	ICGC-LIRI-JP	Illumina RNAseq
DO48695	720	Alive	77	Male	G2	NA	ICGC-LIRI-JP	Illumina RNAseq
DO48697	810	Dead	64	Female	G2	NA	ICGC-LIRI-JP	Illumina RNAseq
DO48700	810	Alive	78	Female	G2	NA	ICGC-LIRI-JP	Illumina RNAseq
DO48701	780	Alive	78	Male	G2	NA	ICGC-LIRI-JP	Illumina RNAseq
DO48704	750	Alive	68	Female	G3	NA	ICGC-LIRI-JP	Illumina RNAseq
DO48706	870	Alive	72	Male	G2	NA	ICGC-LIRI-JP	Illumina RNAseq
DO48712	810	Alive	50	Male	G2	NA	ICGC-LIRI-JP	Illumina RNAseq
DO48715	690	Dead	58	Female	G2	NA	ICGC-LIRI-JP	Illumina RNAseq
DO48716	720	Alive	71	Male	G2	NA	ICGC-LIRI-JP	Illumina RNAseq
DO48717	180	Dead	54	Male	G4	NA	ICGC-LIRI-JP	Illumina RNAseq
DO48719	690	Alive	80	Male	G2	NA	ICGC-LIRI-JP	Illumina RNAseq
DO48720	570	Alive	62	Female	G2	NA	ICGC-LIRI-JP	Illumina RNAseq
DO48721	900	Alive	58	Female	G1	NA	ICGC-LIRI-JP	Illumina RNAseq
DO48723	600	Alive	73	Male	G1	NA	ICGC-LIRI-JP	Illumina RNAseq
DO48725	780	Alive	66	Male	G1	NA	ICGC-LIRI-JP	Illumina RNAseq
DO48727	390	Dead	81	Female	G2	NA	ICGC-LIRI-JP	Illumina RNAseq
DO48728	150	Alive	74	Female	G2	NA	ICGC-LIRI-JP	Illumina RNAseq
DO48730	630	Alive	73	Female	G2	NA	ICGC-LIRI-JP	Illumina RNAseq
DO48732	630	Alive	73	Male	G3	NA	ICGC-LIRI-JP	Illumina RNAseq
DO48733	600	Alive	72	Male	G2	NA	ICGC-LIRI-JP	Illumina RNAseq
DO48736	600	Alive	76	Female	G1	NA	ICGC-LIRI-JP	Illumina RNAseq
DO48737	720	Alive	52	Male	G1	NA	ICGC-LIRI-JP	Illumina RNAseq
DO48741	240	Alive	64	Male	G3	NA	ICGC-LIRI-JP	Illumina RNAseq
DO48742	600	Alive	76	Male	G2	NA	ICGC-LIRI-JP	Illumina RNAseq
DO48743	570	Alive	69	Female	G2	NA	ICGC-LIRI-JP	Illumina RNAseq
DO48746	570	Alive	76	Male	G3	NA	ICGC-LIRI-JP	Illumina RNAseq
DO48747	540	Alive	62	Male	G3	NA	ICGC-LIRI-JP	Illumina RNAseq
DO48751	480	Dead	68	Male	G2	NA	ICGC-LIRI-JP	Illumina RNAseq
DO48757	480	Alive	68	Female	G3	NA	ICGC-LIRI-JP	Illumina RNAseq
DO48759	720	Alive	73	Male	G3	NA	ICGC-LIRI-JP	Illumina RNAseq
DO48760	690	Alive	70	Female	G2	NA	ICGC-LIRI-JP	Illumina RNAseq
DO48761	870	Alive	55	Male	G2	NA	ICGC-LIRI-JP	Illumina RNAseq
DO50774	720	Alive	68	Female	G2	NA	ICGC-LIRI-JP	Illumina RNAseq
DO50776	690	Alive	75	Male	G1	NA	ICGC-LIRI-JP	Illumina RNAseq
DO50778	630	Alive	60	Male	G4	NA	ICGC-LIRI-JP	Illumina RNAseq
DO50783	480	Alive	62	Male	G3	NA	ICGC-LIRI-JP	Illumina RNAseq
DO50785	90	Dead	37	Male	G4	NA	ICGC-LIRI-JP	Illumina RNAseq
DO50787	480	Alive	63	Male	G3	NA	ICGC-LIRI-JP	Illumina RNAseq
DO50789	570	Alive	73	Female	G2	NA	ICGC-LIRI-JP	Illumina RNAseq
DO50791	480	Dead	79	Female	G1	NA	ICGC-LIRI-JP	Illumina RNAseq
DO50793	540	Alive	76	Male	G4	NA	ICGC-LIRI-JP	Illumina RNAseq
DO50798	30	Dead	77	Male	G3	NA	ICGC-LIRI-JP	Illumina RNAseq
DO50799	540	Alive	66	Female	G2	NA	ICGC-LIRI-JP	Illumina RNAseq
DO50800	510	Alive	74	Male	G2	NA	ICGC-LIRI-JP	Illumina RNAseq
DO50802	930	Alive	49	Male	G2	NA	ICGC-LIRI-JP	Illumina RNAseq
DO50803	540	Alive	62	Female	G1	NA	ICGC-LIRI-JP	Illumina RNAseq
DO50804	720	Alive	81	Male	G2	NA	ICGC-LIRI-JP	Illumina RNAseq
DO50805	690	Alive	72	Male	G2	NA	ICGC-LIRI-JP	Illumina RNAseq
DO50806	540	Alive	70	Male	G4	NA	ICGC-LIRI-JP	Illumina RNAseq
DO50807	540	Alive	67	Male	G1	NA	ICGC-LIRI-JP	Illumina RNAseq
DO50808	570	Alive	68	Male	G2	NA	ICGC-LIRI-JP	Illumina RNAseq
DO50809	720	Dead	56	Male	G3	NA	ICGC-LIRI-JP	Illumina RNAseq
DO50811	450	Alive	62	Male	G1	NA	ICGC-LIRI-JP	Illumina RNAseq
DO50813	420	Alive	56	Male	G2	NA	ICGC-LIRI-JP	Illumina RNAseq
DO50814	420	Alive	83	Male	G3	NA	ICGC-LIRI-JP	Illumina RNAseq
DO50815	150	Alive	62	Male	G3	NA	ICGC-LIRI-JP	Illumina RNAseq
DO50816	390	Alive	63	Male	G2	NA	ICGC-LIRI-JP	Illumina RNAseq
DO50817	390	Alive	75	Male	G2	NA	ICGC-LIRI-JP	Illumina RNAseq
DO50818	510	Alive	65	Male	G2	NA	ICGC-LIRI-JP	Illumina RNAseq
DO50819	510	Alive	72	Female	G2	NA	ICGC-LIRI-JP	Illumina RNAseq
DO50820	510	Alive	77	Female	G3	NA	ICGC-LIRI-JP	Illumina RNAseq
DO50822	510	Alive	66	Male	G2	NA	ICGC-LIRI-JP	Illumina RNAseq
DO50825	390	Alive	70	Male	G2	NA	ICGC-LIRI-JP	Illumina RNAseq
DO50829	570	Alive	78	Male	G3	NA	ICGC-LIRI-JP	Illumina RNAseq
DO50832	90	Alive	73	Male	G3	NA	ICGC-LIRI-JP	Illumina RNAseq
DO50839	330	Alive	47	Female	G3	NA	ICGC-LIRI-JP	Illumina RNAseq
DO50840	330	Alive	49	Male	G2	NA	ICGC-LIRI-JP	Illumina RNAseq
DO50844	300	Alive	75	Male	G4	NA	ICGC-LIRI-JP	Illumina RNAseq
DO50845	210	Alive	72	Male	G3	NA	ICGC-LIRI-JP	Illumina RNAseq
DO50850	720	Alive	74	Male	G3	NA	ICGC-LIRI-JP	Illumina RNAseq
DO50855	570	Alive	47	Male	G2	NA	ICGC-LIRI-JP	Illumina RNAseq
DO50857	210	Alive	72	Male	G2	NA	ICGC-LIRI-JP	Illumina RNAseq
DO50859	180	Alive	77	Male	G2	NA	ICGC-LIRI-JP	Illumina RNAseq
