# Supplementary material for: Development and validation of an immune‐related prognosis signature associated with hypoxia and ferroptosis in hepatocellular carcinoma
Source: Cancer Med. 2022 Jan 28;11(11):2329–41. doi: 10.1002/cam4.4556 (PMC9160815; doi:10.1002/cam4.4556)
Supplement: Supplementary file 5 — Table S5 [file CAM4-11-2329-s004.xlsx]

## Sheet: Sheet1
Table S5: 174 hypoxia-associated differentially expressed genes in TCGA-GEO cohort.
GeneID	log2FC	P.Value	FDR
PCK1	-3.06757	1.57652e-106	1.55619e-102
TAT	-2.6631	1.47678e-72	7.28865e-69
DUSP1	-1.30905	1.24029e-58	4.08097e-55
SLC10A1	-2.64293	5.10537e-57	1.25988e-53
CTH	-1.71287	3.84432e-55	7.26717e-52
PPARGC1A	-1.48354	4.41729e-55	7.26717e-52
SLC27A5	-1.79969	1.31618e-54	1.856e-51
SDS	-2.88833	4.32184e-54	5.33261e-51
GADD45B	-1.06231	1.38939e-52	1.52386e-49
SLC25A15	-1.3132	7.56475e-51	6.78834e-48
CKS2	1.03195	2.33623e-50	1.92174e-47
CENPA	1.01241	1.89822e-48	1.24916e-45
BIRC5	1.13721	2.16119e-47	1.25489e-44
CDC20	1.45445	5.3182e-47	2.82623e-44
SLC22A1	-2.5052	5.44001e-47	2.82623e-44
CENPM	1.10176	6.59989e-47	2.9673e-44
GYS2	-1.73402	1.14673e-46	4.92146e-44
HGD	-1.26912	2.34257e-46	9.6348e-44
TTK	1.09558	7.53514e-46	2.6564e-43
CYP2C8	-2.01414	2.03075e-45	6.91226e-43
AURKB	1.00952	2.5133e-45	8.26959e-43
INSIG1	-1.42074	2.48066e-44	7.65205e-42
ANGPTL4	-1.40647	3.42278e-44	1.02383e-41
CCNB1	1.14544	8.75454e-44	2.54165e-41
PTTG1	1.1747	9.71814e-44	2.74079e-41
PDK4	-1.38734	1.47038e-43	4.03169e-41
NCAPG	1.08735	2.87299e-43	7.46298e-41
GLYAT	-1.94035	1.23448e-42	3.06399e-40
G6PD	1.19845	1.66462e-42	4.00767e-40
CD14	-1.16827	3.1986e-42	7.17578e-40
AASS	-1.18202	8.1039e-42	1.73899e-39
TSC22D3	-1.04485	2.60754e-41	5.25286e-39
HPD	-2.73036	7.15275e-41	1.35778e-38
ABAT	-1.10912	9.13016e-41	1.70045e-38
ALDH6A1	-1.04456	1.09228e-40	1.99664e-38
DNASE1L3	-1.37671	3.0845e-40	5.24445e-38
CYP2A6	-2.74703	3.99575e-40	6.57368e-38
MYBL2	1.09503	1.47262e-39	2.30733e-37
CCNB2	1.03305	3.11793e-39	4.76785e-37
ADH1B	-1.97708	1.06789e-38	1.55017e-36
SEC14L2	-1.2876	2.12856e-38	2.95929e-36
SLC27A2	-1.28749	2.99886e-38	4.11135e-36
PAFAH1B3	1.06157	4.51739e-38	6.02583e-36
F11	-1.0504	7.48642e-38	9.47416e-36
HSD17B6	-1.80961	1.10188e-37	1.3428e-35
C7	-1.97347	1.45827e-37	1.75543e-35
SLC1A1	-1.25998	3.20045e-37	3.71666e-35
ALDOB	-1.85696	6.72017e-37	7.45334e-35
CFHR4	-1.73634	8.08444e-37	8.86684e-35
ABCB11	-1.29566	1.06361e-36	1.15373e-34
AR	-1.0498	1.84318e-36	1.93554e-34
C6	-1.51374	2.22854e-36	2.31557e-34
HAO1	-1.39668	8.20294e-36	7.78569e-34
FBP1	-1.38182	8.91499e-36	8.30187e-34
OGDHL	-1.35779	9.3321e-36	8.60908e-34
GNMT	-1.78808	1.59968e-35	1.40986e-33
CYP4A11	-1.5345	2.49149e-35	2.12013e-33
RDH16	-1.7084	4.825e-35	4.00232e-33
CES2	-1.21942	4.97774e-35	4.09461e-33
PON3	-1.15672	6.4803e-35	5.28653e-33
TOP2A	1.30654	7.84657e-35	6.29703e-33
CYP4F2	-1.36329	2.04971e-34	1.59313e-32
BAAT	-1.23922	2.88916e-34	2.19376e-32
TPX2	1.00638	3.55932e-34	2.68199e-32
C8A	-1.3727	4.14657e-34	3.08196e-32
ABCA6	-1.02616	5.96812e-34	4.39637e-32
RRM2	1.0098	3.31265e-33	2.17995e-31
NAT2	-1.54981	1.58924e-32	9.77103e-31
GLS2	-1.44663	1.73436e-32	1.05678e-30
CPS1	-2.08773	1.7512e-32	1.0605e-30
PFKFB1	-1.15336	2.0247e-32	1.21126e-30
C8B	-1.22531	2.37545e-32	1.40408e-30
ABCA8	-1.27048	6.00078e-32	3.42391e-30
CDKN3	1.06197	7.0328e-32	3.92207e-30
ANXA10	-1.31286	8.94629e-32	4.87894e-30
BHMT	-1.80435	1.05118e-31	5.63923e-30
HSD11B1	-2.18649	1.59292e-31	8.27563e-30
AKR7A3	-1.39175	3.68978e-31	1.84882e-29
NR1I2	-1.06562	5.69961e-31	2.77147e-29
XDH	-1.07543	8.44251e-31	4.04544e-29
GHR	-1.22018	3.62656e-30	1.6421e-28
DUSP9	1.27549	4.94913e-30	2.23073e-28
IGF2BP2	1.25286	7.46188e-30	3.31785e-28
EHHADH	-1.04342	8.23062e-30	3.61086e-28
MASP2	-1.25243	8.64824e-30	3.77729e-28
CYP2C9	-1.59013	9.916e-30	4.27427e-28
SLCO1B1	-1.25572	2.79381e-29	1.14907e-27
ARID3A	1.01203	5.24219e-29	2.09496e-27
UGT2B15	-1.44993	1.06767e-28	4.13293e-27
CYP3A4	-2.34756	1.96017e-28	7.41335e-27
ABCB4	-1.25206	3.60559e-28	1.33299e-26
HAO2	-1.70645	1.01732e-27	3.62524e-26
AZGP1	-1.21491	2.04663e-27	6.99041e-26
HPX	-1.29033	2.87298e-27	9.64597e-26
SLC38A4	-1.23397	3.15456e-27	1.04844e-25
GPLD1	-1.01779	3.89755e-27	1.27816e-25
GBA3	-1.38487	4.01724e-27	1.31305e-25
SPP2	-1.80313	4.67254e-27	1.51222e-25
ASNS	1.01863	6.43156e-27	2.06123e-25
CDO1	-1.23983	7.2665e-27	2.29162e-25
DAO	-1.1169	1.39564e-26	4.29171e-25
F9	-1.75824	1.54881e-26	4.71862e-25
PEG10	2.0317	2.18317e-26	6.57013e-25
AFM	-1.62268	2.88203e-26	8.54309e-25
DCXR	-1.01471	3.37523e-26	9.94534e-25
F12	-1.09305	6.92694e-26	1.95359e-24
ROBO1	1.09661	7.79289e-26	2.18533e-24
IGF2BP3	1.00478	1.31437e-25	3.59395e-24
OTC	-1.49549	1.39801e-25	3.81209e-24
F13B	-1.19645	1.48691e-25	4.03221e-24
AQP9	-1.6795	1.94001e-25	5.17563e-24
HRG	-1.67553	6.95237e-25	1.75516e-23
AFP	2.5427	7.94848e-25	1.99642e-23
HPR	-1.59064	8.70168e-25	2.17454e-23
SERPINC1	-1.43328	1.50178e-24	3.62446e-23
DCN	-1.39976	3.82859e-24	8.95544e-23
MDK	1.1555	4.9933e-24	1.14892e-22
SPHK1	1.01684	9.84967e-24	2.21472e-22
GCGR	-1.51235	1.19642e-23	2.67798e-22
NR1I3	-1.21737	1.52702e-23	3.40254e-22
HMGCS2	-1.17582	1.5944e-23	3.54466e-22
APOC3	-1.22485	3.21944e-23	6.8935e-22
CYP2B6	-1.04719	4.19731e-23	8.85291e-22
CLGN	1.10461	3.06061e-22	5.97061e-21
PON1	-1.20628	4.22342e-22	8.0637e-21
SRD5A2	-1.00735	7.85254e-22	1.44343e-20
HP	-1.10662	1.81838e-21	3.25167e-20
PLG	-1.16139	2.21124e-21	3.89771e-20
FCN3	-1.11582	2.5735e-21	4.48817e-20
SULT2A1	-1.35876	4.13208e-21	7.04453e-20
AGXT	-1.20546	7.11175e-21	1.17785e-19
CA9	1.19811	1.47295e-20	2.36031e-19
BAMBI	1.08974	1.79271e-20	2.84499e-19
IGFBP1	-1.2556	2.92576e-20	4.56242e-19
MMP9	1.10398	7.43115e-20	1.10638e-18
FTCD	-1.03946	1.47134e-19	2.11098e-18
KNG1	-1.02174	1.67959e-19	2.40279e-18
GPC3	1.75078	2.27915e-19	3.21392e-18
FMO3	-1.19912	2.3954e-19	3.36351e-18
MEP1A	1.1874	2.43457e-19	3.41359e-18
DKK1	1.47051	2.88277e-19	3.99661e-18
MMP12	1.10948	2.97534e-19	4.11915e-18
CCL20	1.41132	3.04971e-19	4.19856e-18
FABP4	-1.01001	5.42817e-19	7.29993e-18
APOF	-1.32706	6.88635e-19	9.11195e-18
FETUB	-1.16225	2.35466e-18	2.90173e-17
ACSL4	1.27253	2.45695e-18	3.02024e-17
ADH1A	-1.14164	6.49375e-18	7.62186e-17
CYP1A2	-1.4872	7.7432e-18	9.00245e-17
LECT2	-1.46387	1.68492e-17	1.90951e-16
IGFBP2	-1.1766	3.50021e-17	3.85179e-16
ALDH1L1	-1.19138	4.89501e-17	5.32144e-16
UPB1	-1.06008	1.37041e-16	1.42094e-15
EFEMP1	-1.06414	1.48737e-16	1.53415e-15
CFHR5	-1.35488	3.46098e-16	3.39259e-15
CCL16	-1.09149	1.05307e-15	9.75247e-15
HAMP	-1.40203	9.76492e-15	8.14789e-14
ARG1	-1.09025	1.46264e-14	1.18731e-13
APCS	-1.0963	2.25806e-14	1.79175e-13
CYP7A1	-1.29082	2.89726e-14	2.27698e-13
TTR	-1.02874	3.9852e-14	3.08775e-13
AOX1	-1.07436	4.52789e-14	3.47549e-13
HGFAC	-1.35109	1.82571e-13	1.3012e-12
AKR1D1	-1.05446	3.29014e-13	2.28711e-12
CD24	1.17577	6.58292e-13	4.43247e-12
LUM	-1.11058	2.03161e-12	1.29548e-11
SPINK1	1.77076	2.61522e-12	1.64635e-11
GSTA1	-1.02008	6.52943e-12	3.92761e-11
SPP1	1.38774	2.85508e-10	1.43131e-09
C9	-1.35648	2.07625e-09	9.3073e-09
SLPI	-1.08188	1.09185e-08	4.51894e-08
PDZK1IP1	-1.00235	1.18998e-08	4.90244e-08
S100P	1.06083	2.66815e-06	8.05423e-06
PLA2G2A	-1.03417	5.84704e-06	1.68416e-05
