# Supplementary material for: Development and validation of an immune‐related prognosis signature associated with hypoxia and ferroptosis in hepatocellular carcinoma
Source: Cancer Med. 2022 Jan 28;11(11):2329–41. doi: 10.1002/cam4.4556 (PMC9160815; doi:10.1002/cam4.4556)
Supplement: Supplementary file 6 — Table S6 [file CAM4-11-2329-s005.xlsx]

## Sheet: Sheet1
Table S6: 247 ferroptosis-associated differentially expressed genes in TCGA-GEO cohort.
Symbol	log2FC	P.Value	FDR
NQO1	3.77231	7.97458e-50	7.8717e-46
G6PD	1.85655	8.79252e-48	4.33955e-44
TKT	1.57761	9.56885e-42	3.14847e-38
SPP1	3.97843	3.23624e-37	7.98624e-34
RIPK2	1.02067	4.67969e-37	9.23864e-34
SLC1A5	1.44457	5.6118e-34	9.23235e-31
ALDOA	1.1619	1.16747e-33	1.6463e-30
TM4SF1	1.48079	3.13987e-32	3.8742e-29
ANXA2	1.16851	8.36764e-31	7.50882e-28
HMGA1	1.11298	1.45308e-30	1.10334e-27
SLC6A1	-1.79873	8.29087e-30	5.45595e-27
LHFPL2	1.06423	3.66389e-29	2.26039e-26
GCNT3	1.46068	9.59273e-29	5.56999e-26
TREM2	1.24146	1.09857e-28	6.02442e-26
CLDN14	-1.13058	1.32113e-28	6.86361e-26
CLIC1	1.00847	5.68138e-28	2.4552e-25
TMSB10	1.31782	5.72075e-28	2.4552e-25
S100A11	1.48881	3.12854e-27	1.28674e-24
ABCC1	1.01638	5.1696e-27	2.04117e-24
TXNRD1	1.33911	1.34835e-26	4.75343e-24
ASPH	1.05619	3.16066e-26	1.07582e-23
AGXT	-1.97673	7.05505e-26	2.17626e-23
TRIP13	1.06561	1.03305e-24	2.26604e-22
KNG1	-1.6896	1.35775e-24	2.85155e-22
SLC25A15	-1.3586	2.70005e-24	4.9356e-22
KIF2C	1.08873	5.83393e-24	9.59779e-22
PHLDA2	1.33362	6.18716e-24	9.85056e-22
SPP2	-2.49226	7.31514e-24	1.14615e-21
GPX2	2.29114	1.06769e-23	1.62724e-21
CTSC	1.16729	1.22074e-23	1.79849e-21
S100A6	1.78883	1.95663e-23	2.79911e-21
PYCARD	1.25864	3.0732e-23	4.15556e-21
F11	-1.21277	4.68792e-23	6.16993e-21
F7	-1.3107	4.94087e-23	6.33921e-21
ALDH6A1	-1.16289	6.23398e-23	7.78932e-21
CKS2	1.03968	7.06141e-23	8.60533e-21
CEP55	1.02654	9.56993e-23	1.15201e-20
TNFRSF21	1.27263	1.2778e-22	1.50156e-20
SLC10A1	-2.49366	2.21181e-22	2.50951e-20
CDO1	-1.6618	2.4212e-22	2.67958e-20
CDC20	1.48614	4.37649e-22	4.54741e-20
ME1	1.36248	8.59341e-22	8.48256e-20
PCK2	-1.16647	8.68003e-22	8.48323e-20
S100A4	1.27355	9.79067e-22	9.29266e-20
LY96	1.50579	9.96657e-22	9.36953e-20
GHR	-1.52409	1.05859e-21	9.67533e-20
MYBL2	1.19795	1.42634e-21	1.25442e-19
EPS8L3	1.40793	2.40993e-21	1.98237e-19
PDK4	-1.44022	2.96958e-21	2.40268e-19
ATP1B3	1.02804	3.58724e-21	2.87883e-19
NCF2	1.0741	3.84312e-21	3.05931e-19
ABAT	-1.18151	4.3545e-21	3.36661e-19
SFN	1.84786	1.07158e-20	7.83521e-19
MSC	1.43172	1.16958e-20	8.36587e-19
SLC38A4	-1.57654	1.27253e-20	9.03678e-19
PTTG1	1.19766	1.33454e-20	9.34269e-19
GPLD1	-1.3033	1.44622e-20	9.983e-19
CAPG	1.21541	1.53705e-20	1.03881e-18
HMGCS2	-1.60179	2.99039e-20	1.90439e-18
MMP9	1.64235	3.11009e-20	1.96793e-18
UCHL1	1.63617	3.2219e-20	2.02569e-18
TMC5	1.34446	3.37446e-20	2.10818e-18
GCGR	-2.05264	3.81321e-20	2.3379e-18
BIRC5	1.10094	4.92548e-20	2.9646e-18
RBP4	-1.10859	5.26471e-20	3.11185e-18
PFKP	1.21114	7.43185e-20	4.2651e-18
F12	-1.40663	7.6522e-20	4.36618e-18
AZGP1	-1.50969	1.20404e-19	6.75286e-18
TAT	-2.11898	1.29885e-19	7.2028e-18
CXCL5	1.18674	1.84342e-19	9.83588e-18
FCER1G	1.12857	2.01595e-19	1.06414e-17
SLC2A2	-1.53251	2.19708e-19	1.14144e-17
AASS	-1.1905	2.65743e-19	1.35915e-17
TYROBP	1.07111	3.24469e-19	1.64248e-17
CLDN4	1.54801	3.45506e-19	1.74004e-17
GNMT	-1.93343	4.17085e-19	2.06887e-17
PON3	-1.25219	7.73719e-19	3.70747e-17
AP1M2	1.61295	8.85982e-19	4.18446e-17
CCNB1	1.1129	8.91033e-19	4.18828e-17
NDRG1	1.14324	1.22144e-18	5.58185e-17
TMPRSS6	-1.2675	1.49133e-18	6.69133e-17
S100A9	1.70325	1.55066e-18	6.89484e-17
KLKB1	-1.22534	1.91553e-18	8.36646e-17
CYP4F3	-1.15063	2.51181e-18	1.05507e-16
SLC38A1	1.29235	3.15858e-18	1.29371e-16
FLNC	1.53623	3.21664e-18	1.31205e-16
BDH1	-1.11107	3.47447e-18	1.38852e-16
APOC3	-1.57933	5.98067e-18	2.28819e-16
HMOX1	1.06383	6.63778e-18	2.52979e-16
XDH	-1.20254	7.83339e-18	2.94005e-16
CENPM	1.00341	1.2909e-17	4.64321e-16
SERPINA5	-1.3025	2.13546e-17	7.55524e-16
SLC27A5	-1.51476	2.74736e-17	9.45557e-16
FMO4	-1.03391	2.77823e-17	9.48925e-16
FBP1	-1.41294	2.79515e-17	9.51411e-16
GYS2	-1.55799	4.381e-17	1.45605e-15
SLC38A3	-1.23719	4.96725e-17	1.64234e-15
CYP2C8	-1.82876	5.065e-17	1.66655e-15
AFM	-1.91013	6.00477e-17	1.93723e-15
ALDOB	-1.83577	1.1422e-16	3.47983e-15
NRCAM	1.08684	1.16067e-16	3.51442e-15
LAPTM4B	1.20402	1.19821e-16	3.61697e-15
EPHX2	-1.01024	1.33403e-16	3.97376e-15
UPB1	-1.56137	1.33653e-16	3.97376e-15
SEC14L2	-1.24535	1.4972e-16	4.39848e-15
DNASE1L3	-1.29711	1.93528e-16	5.53715e-15
ADH1B	-1.89558	1.95919e-16	5.58442e-15
PIPOX	-1.1975	1.96312e-16	5.58442e-15
MMP7	1.9218	2.11401e-16	5.96212e-15
DAO	-1.28279	2.28807e-16	6.36214e-15
SLC22A1	-2.18705	2.79038e-16	7.6088e-15
ASNS	1.15911	2.81233e-16	7.64753e-15
TFR2	-1.05631	3.04954e-16	8.24713e-15
AKR1D1	-1.72289	4.67535e-16	1.20497e-14
CYP4A11	-1.51653	5.15689e-16	1.32562e-14
PPARGC1A	-1.19298	5.74023e-16	1.44915e-14
PROZ	-1.23938	6.13923e-16	1.52646e-14
SLCO1B1	-1.34743	9.43823e-16	2.26678e-14
AKR1B10	2.751	9.86889e-16	2.35304e-14
CYP4F2	-1.34825	1.14036e-15	2.70588e-14
KCNJ8	-1.04712	1.15717e-15	2.73919e-14
S100P	2.62427	1.26935e-15	2.9762e-14
PFKFB1	-1.17198	1.34181e-15	3.12383e-14
PBLD	-1.01785	1.4754e-15	3.40936e-14
MMP12	1.4523	2.12111e-15	4.78024e-14
ADH1A	-1.54952	2.25751e-15	5.05602e-14
HSD17B6	-1.69667	2.25884e-15	5.05602e-14
EHHADH	-1.09417	2.53678e-15	5.6271e-14
PCK1	-1.83464	3.161e-15	6.87273e-14
CTH	-1.33853	3.97413e-15	8.45444e-14
SLC17A4	-1.14249	3.99916e-15	8.48941e-14
ABCB4	-1.33295	5.40448e-15	1.11606e-13
F13B	-1.33609	5.5466e-15	1.14302e-13
SERPINA4	-1.28198	6.79002e-15	1.36784e-13
CPN2	-1.20473	7.64134e-15	1.52004e-13
GLS2	-1.4264	9.01445e-15	1.75506e-13
PFN2	1.15034	1.0584e-14	2.03258e-13
CYP2A13	-1.0544	1.0713e-14	2.04541e-13
PLG	-1.39159	1.94802e-14	3.54123e-13
BHMT	-1.77555	2.10927e-14	3.79245e-13
SLC6A8	1.10998	2.32866e-14	4.14914e-13
STK39	1.01666	4.67741e-14	7.89244e-13
LCN2	2.13392	4.68811e-14	7.89699e-13
STEAP1	1.24489	5.82734e-14	9.52346e-13
ALDH8A1	-1.21101	7.36335e-14	1.16667e-12
SPHK1	1.12359	1.11995e-13	1.70603e-12
CABYR	1.08925	1.33776e-13	2.00989e-12
CYP2A6	-2.34074	1.43369e-13	2.13132e-12
CPS1	-1.95597	1.87243e-13	2.73413e-12
CCL20	1.71986	1.88249e-13	2.74477e-12
CXCL1	1.44078	1.95952e-13	2.84867e-12
HLA-DMA	1.00194	2.03885e-13	2.93803e-12
DCXR	-1.05347	2.25602e-13	3.195e-12
IER3	1.21109	2.35303e-13	3.30865e-12
SOX4	1.04638	2.45489e-13	3.41299e-12
SERPINA6	-1.03109	2.73359e-13	3.74546e-12
LECT2	-1.85275	3.25828e-13	4.424e-12
SERPINC1	-1.52289	3.81798e-13	5.07915e-12
BIRC3	1.0502	4.61051e-13	6.03585e-12
TFF2	1.04465	4.67203e-13	6.10021e-12
SLC6A12	-1.04536	6.84293e-13	8.58279e-12
VNN2	1.20503	7.6143e-13	9.50199e-12
ACOX2	-1.00169	8.3672e-13	1.0376e-11
FTCD	-1.2175	1.00833e-12	1.2288e-11
MYC	1.08344	1.04326e-12	1.26823e-11
CA9	1.36588	1.0878e-12	1.3175e-11
RGS1	1.02446	1.25181e-12	1.49778e-11
SLC27A2	-1.07306	1.58733e-12	1.85646e-11
C6	-1.29146	1.63411e-12	1.90891e-11
IGFALS	-1.34533	1.79808e-12	2.0881e-11
SLC22A7	-1.49301	2.03508e-12	2.34951e-11
NR1I3	-1.27135	2.9235e-12	3.28303e-11
CFHR4	-1.45241	3.38864e-12	3.76257e-11
HPX	-1.2466	3.54782e-12	3.92607e-11
AQP9	-1.67834	3.75135e-12	4.13738e-11
SERPIND1	-1.12047	3.9252e-12	4.30986e-11
SLC39A4	1.02392	3.98086e-12	4.36612e-11
TMED3	1.04655	4.46583e-12	4.85487e-11
INSIG1	-1.08162	4.86714e-12	5.25641e-11
LGALS3BP	1.13406	5.13391e-12	5.51434e-11
CYP3A4	-2.20239	5.46728e-12	5.82803e-11
FETUB	-1.35785	6.38222e-12	6.7163e-11
AGR2	1.47938	7.74537e-12	7.99734e-11
GLYAT	-1.48561	9.15262e-12	9.38167e-11
RGS2	1.06787	9.55011e-12	9.69847e-11
SOX9	1.14043	1.04451e-11	1.05423e-10
SPINK1	2.52494	1.35793e-11	1.34176e-10
F9	-1.67076	1.5607e-11	1.52381e-10
ABCA8	-1.09955	1.84129e-11	1.764e-10
ETNK2	-1.00474	1.90799e-11	1.81969e-10
CFHR2	-1.02271	2.05017e-11	1.94776e-10
C8B	-1.04526	2.63909e-11	2.46924e-10
ITIH1	-1.0408	2.69013e-11	2.51223e-10
MDK	1.12947	4.45392e-11	3.98953e-10
HRG	-1.60646	4.67081e-11	4.16867e-10
C8A	-1.1261	5.08244e-11	4.49541e-10
BACE2	1.04323	6.46291e-11	5.63066e-10
ANGPTL3	-1.07134	7.68148e-11	6.59338e-10
CYP2C9	-1.38083	7.75182e-11	6.64221e-10
HSPB8	1.01342	7.87885e-11	6.73935e-10
FXYD1	-1.20678	1.0698e-10	8.8964e-10
ITIH2	-1.0735	1.08532e-10	9.01028e-10
MASP2	-1.07465	1.23963e-10	1.01295e-09
SLC17A2	-1.08859	1.70609e-10	1.35594e-09
TESC	1.20206	1.78944e-10	1.4199e-09
FABP4	-1.07679	1.92802e-10	1.51646e-09
CYP7A1	-1.59664	2.11358e-10	1.64796e-09
AHSG	-1.36068	2.25522e-10	1.74672e-09
TIMP1	1.22532	2.25593e-10	1.74672e-09
ANXA10	-1.06628	3.4609e-10	2.60783e-09
CXCL6	1.16555	3.62624e-10	2.72825e-09
LY6E	1.11989	3.77002e-10	2.82995e-09
SULT2A1	-1.34539	4.14181e-10	3.08092e-09
HAO1	-1.06358	4.57747e-10	3.36944e-09
FMO3	-1.23679	4.95488e-10	3.62562e-09
RDH16	-1.29735	7.53833e-10	5.31127e-09
CYP2D6	-1.00154	9.70004e-10	6.72395e-09
BAMBI	1.05483	1.98933e-09	1.31174e-08
PON1	-1.10992	3.01407e-09	1.93194e-08
HAO2	-1.3991	3.19919e-09	2.03606e-08
HSD11B1	-1.6564	5.76111e-09	3.49097e-08
SPINT1	1.05437	8.17463e-09	4.81454e-08
TGM3	1.02987	8.50954e-09	5.00284e-08
APOA1	-1.17625	8.92964e-09	5.22802e-08
HPD	-1.79824	1.02558e-08	5.95153e-08
REG1A	1.52773	1.03853e-08	6.01165e-08
XBP1	1.1382	1.58855e-08	8.85906e-08
TTR	-1.13437	1.9091e-08	1.04868e-07
CD24	1.35716	2.19203e-08	1.18522e-07
PPP1R1A	-1.08488	3.54853e-08	1.8455e-07
OTC	-1.15654	8.52237e-08	4.16251e-07
KRT23	1.25327	1.02441e-07	4.93266e-07
HGFAC	-1.37758	4.40856e-07	1.91283e-06
ARG1	-1.04724	6.8112e-07	2.84646e-06
KRT19	1.06698	7.18754e-07	2.98729e-06
TSPAN8	1.1622	1.5174e-06	5.95085e-06
NTS	1.26081	6.14457e-06	2.14929e-05
HPR	-1.03787	9.17425e-06	3.0973e-05
ALDH3A1	1.28624	1.02529e-05	3.42492e-05
SDS	-1.24346	2.29303e-05	7.20155e-05
CYP1A2	-1.09282	2.4677e-05	7.70602e-05
CFHR5	-1.03256	3.22529e-05	9.86272e-05
PGC	1.12891	9.56862e-05	0.000267796
CRP	1.19095	0.000535968	0.00129751
CYP2E1	-1.07652	0.00136886	0.00306535
RPS4Y1	1.04372	0.00155023	0.00342564
AFP	1.14545	0.0022604	0.00483058
