# Supplementary material for: Development and validation of an immune‐related prognosis signature associated with hypoxia and ferroptosis in hepatocellular carcinoma
Source: Cancer Med. 2022 Jan 28;11(11):2329–41. doi: 10.1002/cam4.4556 (PMC9160815; doi:10.1002/cam4.4556)
Supplement: Supplementary file 7 — Table S7 [file CAM4-11-2329-s009.xlsx]

## Sheet: Sheet1
Table S7: Univariate Cox regression analysis of 114 intersection genes.
ID	HR	HR.95L	HR.95H	P.Value
AASS	0.855669	0.77151	0.949008	0.00316985
ABAT	0.847454	0.770872	0.931645	0.000614488
ABCA8	0.919786	0.852721	0.992125	0.0304158
ABCB4	0.914228	0.851835	0.981191	0.0129028
ADH1A	0.920575	0.872996	0.970748	0.00223978
ADH1B	0.869958	0.825388	0.916935	2.08279e-07
AFM	0.888695	0.84476	0.934914	5.07572e-06
AFP	1.03528	1.00127	1.07043	0.041879
AGXT	0.872228	0.822946	0.924461	4.08733e-06
AKR1D1	0.893736	0.841477	0.949241	0.000257662
ALDH6A1	0.825766	0.743176	0.917535	0.000369861
ALDOB	0.919613	0.876451	0.9649	0.000633729
ANXA10	0.835611	0.772727	0.903611	6.82408e-06
APOC3	0.887783	0.83548	0.94336	0.000122031
AQP9	0.889492	0.847588	0.933467	1.97068e-06
ARG1	0.938645	0.885117	0.995409	0.0345533
ASNS	1.24437	1.13933	1.35909	1.18052e-06
AZGP1	0.918167	0.853192	0.98809	0.0226126
BAMBI	1.18991	1.09786	1.28969	2.31101e-05
BHMT	0.885198	0.840303	0.932492	4.39244e-06
BIRC5	1.26911	1.14311	1.409	7.93239e-06
C6	0.888078	0.831117	0.948943	0.000448999
C8A	0.876378	0.817744	0.939216	0.000187797
C8B	0.875217	0.81346	0.941662	0.00035706
CA9	1.18946	1.1242	1.2585	1.67582e-09
CCL20	1.11426	1.05035	1.18207	0.000331094
CCNB1	1.35234	1.20831	1.51355	1.49638e-07
CD24	1.13839	1.07148	1.20949	2.74534e-05
CDC20	1.30163	1.19149	1.42195	5.09481e-09
CDO1	0.882035	0.827188	0.94052	0.000127076
CENPM	1.36161	1.22301	1.51592	1.74548e-08
CFHR4	0.861387	0.810018	0.916014	1.97236e-06
CFHR5	0.917824	0.873597	0.96429	0.000666303
CKS2	1.43753	1.2621	1.63735	4.62183e-08
CPS1	0.91113	0.872665	0.951291	2.34761e-05
CTH	0.894181	0.828627	0.964921	0.0039869
CYP1A2	0.960182	0.911402	1.01157	0.12665
CYP2A6	0.921024	0.883023	0.960659	0.000129746
CYP2C8	0.907326	0.859941	0.957322	0.000379865
CYP2C9	0.89547	0.846228	0.947578	0.000130294
CYP3A4	0.926807	0.888701	0.966547	0.00038765
CYP4A11	0.878208	0.82703	0.932552	2.2406e-05
CYP4F2	0.901741	0.83828	0.970007	0.00547248
CYP7A1	0.859615	0.813645	0.908183	6.8715e-08
DAO	0.861622	0.793913	0.935105	0.000361381
DCXR	0.832846	0.760112	0.912539	8.74652e-05
DNASE1L3	0.818515	0.756206	0.885958	7.14757e-07
EHHADH	0.812928	0.743352	0.889016	5.70769e-06
F11	0.818724	0.74088	0.904747	8.7204e-05
F12	0.862638	0.802677	0.927079	5.82343e-05
F13B	0.84029	0.7852	0.899244	4.91363e-07
F9	0.925202	0.880211	0.972494	0.00223893
FABP4	0.876641	0.807676	0.951494	0.00163634
FBP1	0.863804	0.805387	0.926457	4.16584e-05
FETUB	0.880495	0.826767	0.937713	7.4331e-05
FMO3	0.885354	0.8351	0.938633	4.42502e-05
FTCD	0.853687	0.798787	0.912359	3.09333e-06
G6PD	1.31567	1.20329	1.43854	1.71777e-09
GCGR	0.936752	0.885586	0.990873	0.0226141
GHR	0.87775	0.814395	0.946033	0.000646298
GLS2	0.876894	0.814378	0.944208	0.000499012
GLYAT	0.888082	0.83647	0.942878	0.000102167
GNMT	0.880154	0.829116	0.934334	2.80852e-05
GPLD1	0.803492	0.729981	0.884405	7.84914e-06
GYS2	0.874978	0.81653	0.937611	0.000152932
HAO1	0.85923	0.802889	0.919524	1.16187e-05
HAO2	0.918682	0.869447	0.970705	0.00254511
HGFAC	0.939075	0.897078	0.983038	0.00708479
HMGCS2	0.895047	0.849064	0.94352	3.78122e-05
HPD	0.934814	0.898203	0.972916	0.000942984
HPR	0.902457	0.855009	0.952539	0.000195705
HPX	0.874712	0.821255	0.93165	3.17703e-05
HRG	0.907408	0.867538	0.949112	2.25407e-05
HSD11B1	0.931405	0.889609	0.975164	0.00241646
HSD17B6	0.889285	0.845172	0.935699	6.17522e-06
INSIG1	0.907232	0.836151	0.984355	0.0193469
KNG1	0.875896	0.822195	0.933105	4.04727e-05
LECT2	0.894052	0.852265	0.937888	4.52642e-06
MASP2	0.837586	0.779791	0.899664	1.18314e-06
MDK	1.15537	1.06857	1.24924	0.000289993
MMP12	1.14062	1.07151	1.21418	3.69136e-05
MMP9	1.07387	0.998972	1.15437	0.0533501
MYBL2	1.22651	1.10734	1.35852	9.04521e-05
NR1I3	0.894621	0.835376	0.958066	0.00144572
OTC	0.899984	0.851594	0.951123	0.000186119
PCK1	0.894015	0.846623	0.944061	5.54518e-05
PDK4	0.869223	0.795868	0.94934	0.00183523
PFKFB1	0.846854	0.773864	0.926729	0.00030076
PLG	0.894923	0.839666	0.953816	0.000639931
PON1	0.862534	0.809902	0.918586	4.15514e-06
PON3	0.885021	0.819247	0.956077	0.0019356
PPARGC1A	0.826881	0.755927	0.904495	3.28336e-05
PTTG1	1.30309	1.16914	1.45238	1.72007e-06
RDH16	0.872601	0.82385	0.924237	3.38428e-06
S100P	1.07083	1.03192	1.11121	0.000290581
SDS	0.942772	0.902442	0.984905	0.00824646
SEC14L2	0.833971	0.765074	0.909071	3.67626e-05
SERPINC1	0.881592	0.838475	0.926925	8.39525e-07
SLC10A1	0.879217	0.838593	0.921809	9.65227e-08
SLC22A1	0.896495	0.852994	0.942215	1.66745e-05
SLC25A15	0.846681	0.771462	0.929235	0.000454699
SLC27A2	0.876323	0.811413	0.946426	0.000772991
SLC27A5	0.820839	0.765358	0.880342	3.21716e-08
SLC38A4	0.882878	0.825415	0.944342	0.000285948
SLCO1B1	0.89012	0.828199	0.956669	0.00155554
SPHK1	1.1013	1.01746	1.19205	0.0169161
SPINK1	1.06038	1.02231	1.09988	0.00167666
SPP1	1.12129	1.07532	1.16922	8.32803e-08
SPP2	0.870506	0.82962	0.913407	1.6035e-08
SULT2A1	0.880313	0.834878	0.928221	2.41861e-06
TAT	0.895227	0.847573	0.945561	7.31884e-05
TTR	0.882597	0.835586	0.932253	7.75097e-06
UPB1	0.870055	0.821872	0.921062	1.67785e-06
XDH	0.849935	0.774549	0.93266	0.000601135
