# Supplementary material for: Development and validation of an immune‐related prognosis signature associated with hypoxia and ferroptosis in hepatocellular carcinoma
Source: Cancer Med. 2022 Jan 28;11(11):2329–41. doi: 10.1002/cam4.4556 (PMC9160815; doi:10.1002/cam4.4556)
Supplement: Supplementary file 8 — Table S8 [file CAM4-11-2329-s007.xlsx]

## Sheet: Sheet1
Table S8: The GO analysis of differentially expressed genes between high- and low-risk groups.
Category	ID	Description	Count	%	P.Value	Genes	Fold Enrichment	FDR
GOTERM_BP_DIRECT	GO:0055114	oxidation-reduction process	44	17.0543	4.54737e-18	ALDH1L1, HAAO, AKR1D1, HSD17B6, CYP3A4, CYP7A1, HSD11B1, AKR7A3, CYP2B6, TDO2, ACADL, CYP2D6, RDH16, XDH, AASS, NQO1, G6PD, GPX2, RRM2, HGD, SRD5A2, CYP4F2, DCXR, DIO1, CYP4F3, CYP4A11, CYP3A43, SORD, PIPOX, CYBA, FMO3, FMO4, DHRS1, CYP2C9, CYP2A6, CYP2C8, ALDH6A1, DAO, AKR1B10, BDH1, CYP1A2, ALDH8A1, CDO1, HPD	4.93302	7.39402e-15
GOTERM_BP_DIRECT	GO:0006805	xenobiotic metabolic process	17	6.58915	3.07962e-14	NQO1, EPHX2, EPHX1, UGT2B15, NR1I2, GLYAT, FMO3, CYP3A4, CYP3A5, CYP2C9, CYP2C8, AKR7A3, CYP2B6, NAT2, CYP2D6, CYP1A2, CES2	14.4656	2.50373e-11
GOTERM_BP_DIRECT	GO:0017144	drug metabolic process	11	4.26357	3.26863e-12	CYP2C9, CYP2C8, CYP2A6, CYP2B6, CYP2D6, CYP4F2, EPHX2, ADH1A, CYP1A2, CYP3A4, FMO4	27.0403	1.7716e-09
GOTERM_BP_DIRECT	GO:0008202	steroid metabolic process	12	4.65116	2.6323e-11	CYP2C9, CYP2C8, CYP2A6, CYP2B6, AKR1B10, CYP2D6, UGT2B15, NR1I2, HSD17B6, CYP3A4, CYP3A5, SULT2A1	18.5223	1.07003e-08
GOTERM_BP_DIRECT	GO:0042737	drug catabolic process	6	2.32558	4.33716e-09	CYP2C9, CYP2D6, CYP1A2, CYP3A4, FMO4, CYP3A5	66.3715	1.18165e-06
GOTERM_BP_DIRECT	GO:0019373	epoxygenase P450 pathway	8	3.10078	4.36033e-09	CYP2C9, CYP2C8, CYP2A6, CYP2B6, CYP4F2, EPHX2, CYP1A2, CYP4A11	29.4985	1.18165e-06
GOTERM_BP_DIRECT	GO:0042738	exogenous drug catabolic process	7	2.71318	9.22329e-09	CYP2C9, CYP2C8, CYP2A6, CYP2B6, CYP1A2, NR1I2, CYP3A4	38.7167	2.14244e-06
GOTERM_BP_DIRECT	GO:0006094	gluconeogenesis	9	3.48837	2.55841e-07	PFKFB1, RBP4, SDS, ALDOB, PCK1, ALDOA, PPARGC1A, FBP1, PCK2	13.576	5.19996e-05
GOTERM_BP_DIRECT	GO:0006699	bile acid biosynthetic process	7	2.71318	4.8353e-07	ACOX2, AKR1D1, ABCB11, BAAT, SLC27A2, CYP7A1, SLC27A5	22.1238	8.64542e-05
GOTERM_BP_DIRECT	GO:0070989	oxidative demethylation	6	2.32558	5.31699e-07	CYP2C9, CYP2C8, CYP2D6, CYP1A2, CYP3A4, CYP3A5	33.1858	8.64542e-05
GOTERM_BP_DIRECT	GO:0097267	omega-hydroxylase P450 pathway	5	1.93798	5.88217e-06	CYP2C9, CYP2C8, CYP4F2, CYP1A2, CYP4A11	36.8731	0.000869492
GOTERM_BP_DIRECT	GO:0051919	positive regulation of fibrinolysis	4	1.55039	1.32126e-05	F12, F11, PLG, KLKB1	66.3715	0.0017903
GOTERM_BP_DIRECT	GO:0051289	protein homotetramerization	8	3.10078	3.09259e-05	ACADL, CTH, DCXR, DPYS, MAT1A, ALDOA, FBP1, GNMT	8.84954	0.00386812
GOTERM_BP_DIRECT	GO:0009636	response to toxic substance	9	3.48837	4.09058e-05	NQO1, PON3, CPS1, EPHX2, EPHX1, PON1, ASNS, GLYAT, SLC6A1	7.02757	0.00475091
GOTERM_BP_DIRECT	GO:0042632	cholesterol homeostasis	8	3.10078	4.72738e-05	ABCG5, FABP4, EPHX2, APOC3, LCAT, APOA1, CD24, CYP7A1	8.29644	0.00512448
GOTERM_BP_DIRECT	GO:0042493	response to drug	16	6.20155	5.81464e-05	ABCG5, SRD5A2, ARG1, ABCB4, IGFBP2, SORD, APOA1, ABAT, CYBA, CCNB1, CPS1, MDK, LCN2, CA9, PPARGC1A, OTC	3.49324	0.00590913
GOTERM_BP_DIRECT	GO:0016098	monoterpenoid metabolic process	4	1.55039	6.46028e-05	CYP2C9, CYP2D6, CYP1A2, CYP3A4	44.2477	0.00617907
GOTERM_BP_DIRECT	GO:0006810	transport	17	6.58915	7.65557e-05	SLC10A1, ABCB4, AQP9, SLC6A12, ATP1B3, AFP, ABCA8, SLC6A1, ABCB11, SEC14L2, AR, SLC25A15, LAPTM4B, SLC6A8, TTR, FABP4, TMED3	3.24229	0.00691553
GOTERM_BP_DIRECT	GO:0007597	blood coagulation, intrinsic pathway	5	1.93798	0.000128414	F9, F12, F11, KLKB1, KNG1	18.4365	0.0109895
GOTERM_BP_DIRECT	GO:0019835	cytolysis	5	1.93798	0.000242423	C6, C7, MMD, C8B, C8A	15.8027	0.0178521
GOTERM_BP_DIRECT	GO:0042730	fibrinolysis	5	1.93798	0.000242423	TMPRSS6, F12, PLG, HRG, KLKB1	15.8027	0.0178521
GOTERM_BP_DIRECT	GO:0001676	long-chain fatty acid metabolic process	5	1.93798	0.000242423	CYP4F2, CYP4A11, ACSL4, SLC27A2, SLC27A5	15.8027	0.0178521
GOTERM_BP_DIRECT	GO:0071356	cellular response to tumor necrosis factor	9	3.48837	0.000252521	FABP4, CCL20, LCN2, CYBA, PCK1, PPARGC1A, CCL16, TNFRSF21, PCK2	5.4304	0.0178521
GOTERM_BP_DIRECT	GO:0006000	fructose metabolic process	4	1.55039	0.000370709	PFKFB1, ALDOB, ALDOA, FBP1	26.5486	0.0251155
GOTERM_BP_DIRECT	GO:0051384	response to glucocorticoid	7	2.71318	0.00042398	GHR, PFKFB1, MDK, TAT, IGFBP2, CDO1, AGXT	7.1477	0.0275757
GOTERM_BP_DIRECT	GO:0010951	negative regulation of endopeptidase activity	9	3.48837	0.000481611	PTTG1, SERPINE2, SERPINC1, SPP2, FETUB, ITIH1, HRG, SERPINA4, KNG1	4.93673	0.0301192
GOTERM_BP_DIRECT	GO:0000050	urea cycle	4	1.55039	0.000664677	SLC25A15, CPS1, ARG1, OTC	22.1238	0.03736
GOTERM_BP_DIRECT	GO:0032787	monocarboxylic acid metabolic process	3	1.16279	0.000666322	CYP2C9, CYP1A2, GLYAT	66.3715	0.03736
GOTERM_BP_DIRECT	GO:0009822	alkaloid catabolic process	3	1.16279	0.000666322	CYP2D6, CYP3A4, CYP3A5	66.3715	0.03736
GOTERM_BP_DIRECT	GO:0007584	response to nutrient	7	2.71318	0.00085008	NQO1, ABCG5, SERPINC1, GCGR, IGFBP2, APOA1, ACSL4	6.27839	0.0448215
GOTERM_BP_DIRECT	GO:0006957	complement activation, alternative pathway	4	1.55039	0.00085453	C7, CFHR5, C8B, C8A	20.422	0.0448215
GOTERM_CC_DIRECT	GO:0070062	extracellular exosome	97	37.5969	2.51528e-18	ALDH1L1, ABAT, AKR7A3, SLC38A1, G6PD, SPINK1, HGD, IGFBP2, ACSL4, ATP1B3, UPB1, AZGP1, RBP4, S100A6, FETUB, MASP2, S100A9, HPD, SLC27A2, GPLD1, CES2, ABCB4, PROZ, GLYAT, SLC1A5, HPR, KNG1, ADH6, SEC14L2, HPX, C6, C7, SFN, CD14, PCK1, HAO2, S100A11, PCK2, EPHX2, BHMT, ALDH6A1, AKR1B10, LCN2, HRG, DPYS, C8B, C8A, FTCD, SERPINA4, UCHL1, CLIC1, CTSC, GPX2, MMP7, ARG1, DCXR, CYP4A11, SORD, APOA1, MMP9…	2.44693	5.05571e-16
GOTERM_CC_DIRECT	GO:0031090	organelle membrane	19	7.36434	1.92223e-16	SRD5A2, CYP4F2, EPHX1, UGT2B15, CYP4A11, CYP3A43, CYP4F3, FMO3, CYP3A4, FMO4, CYP3A5, CYP7A1, CYP2C9, CYP2A6, CYP2C8, CYP2B6, CYP2D6, CYP1A2, RDH16	15.4862	1.93184e-14
GOTERM_CC_DIRECT	GO:0005615	extracellular space	54	20.9302	5.1509e-12	SERPINE2, LECT2, CXCL1, C8B, C8A, SERPINA4, GHR, CLIC1, HGFAC, CTSC, SPINK1, MMP7, ARG1, IGFBP2, SORD, APOA1, DKK1, MMP9, AZGP1, RBP4, F9, FETUB, ALDOA, S100A9, GPLD1, CES2, PON3, TMPRSS6, SERPINC1, PON1, PROZ, AFM, LCAT, PLG, AFP, KNG1, SELENBP1, HPX, RELN, TTR, SPP1, AGR2, SFN, CD14, XDH, S100A11, CCL16, CCL20, F12, F11, APOC3, PPP1R1A, LCN2, KLKB1	2.84274	3.4511e-10
GOTERM_CC_DIRECT	GO:0005576	extracellular region	54	20.9302	3.45848e-09	SERPINE2, CXCL1, C8B, C8A, SERPINA4, GHR, MDK, HGFAC, MMP7, IGFBP2, APOA1, DKK1, MMP9, MMP12, AZGP1, RBP4, F9, RGN, FETUB, MASP2, ALDOA, S100A9, DNASE1L3, SERPINC1, PON1, PROZ, AFM, LCAT, PLG, HPR, NTS, ITIH1, CPN2, KNG1, HPX, C6, TTR, C7, SPP1, APOF, SPP2, CD14, CCL16, CCL20, F12, F11, APOC3, CFHR2, CFHR4, LCN2, CFHR5, F13B, HRG, KLKB1	2.37836	1.73789e-07
GOTERM_CC_DIRECT	GO:0005829	cytosol	84	32.5581	2.53983e-08	ALDH1L1, SERPINE2, DPYS, TAT, OGDHL, GBA3, IFIT1, FTCD, GYS2, CDC20, UCHL1, RGS2, AKR7A3, PTTG1, TDO2, RGS1, SULT2A1, IER3, GPX2, G6PD, HGD, ARG1, SPHK1, SORD, APOA1, MAT1A, BAAT, UPB1, AR, RBP4, EHHADH, S100A6, RGN, BIRC5, KIF2C, ALDOB, TKT, ALDOA, S100A9, FBP1, HPD, PAFAH1B3, PFKFB1, ADH1B, HAAO, NR1I3, ADH1A, AKR1D1, STK39, NCAPG, CENPA, RAP1GAP, ADH6, SELENBP1, CCNB2, CCNB1, IGF2BP3, SFN, IGF…	1.79683	1.02101e-06
GOTERM_CC_DIRECT	GO:0072562	blood microparticle	13	5.03876	1.63034e-06	SERPINC1, PON1, AFM, APOA1, PLG, HPR, ITIH1, C8A, KNG1, CPN2, HPX, HRG, CLIC1	6.06471	5.46163e-05
GOTERM_CC_DIRECT	GO:0005777	peroxisome	11	4.26357	2.05804e-06	DAO, ACOX2, EPHX2, EHHADH, PIPOX, HAO1, BAAT, AGXT, TKT, XDH, HAO2	7.50015	5.90953e-05
GOTERM_CC_DIRECT	GO:0005782	peroxisomal matrix	8	3.10078	3.33491e-06	DAO, ACOX2, EHHADH, PIPOX, HAO1, BAAT, AGXT, HAO2	12.3323	8.37897e-05
GOTERM_CC_DIRECT	GO:0005789	endoplasmic reticulum membrane	30	11.6279	1.23575e-05	MOGAT2, INSIG1, CYP3A4, CYP3A5, CYP7A1, HSD11B1, UCHL1, CYP2B6, CYP2D6, RDH16, TMED3, SRD5A2, CYP4F2, EPHX1, DIO1, UGT2B15, CYP4F3, CYP4A11, CYP3A43, ACSL4, CYBA, FMO3, FMO4, CYP2C9, CYP2A6, CYP2C8, CYP1A2, HPD, SLC27A2, SLC27A5	2.46788	0.000275985
GOTERM_CC_DIRECT	GO:0005579	membrane attack complex	4	1.55039	9.19718e-05	C6, C7, C8B, C8A	40.5203	0.00184863
GOTERM_CC_DIRECT	GO:0034366	spherical high-density lipoprotein particle	4	1.55039	0.000145627	PON1, APOC3, APOA1, HPR	35.4553	0.00266099
GOTERM_CC_DIRECT	GO:0005759	mitochondrial matrix	14	5.42636	0.000765913	GLS2, OGDHL, ABAT, GLYAT, ALDH6A1, ACADL, BDH1, CPS1, PDK4, HMGCS2, AGXT, AASS, OTC, PCK2	3.03592	0.012829
GOTERM_CC_DIRECT	GO:0043231	intracellular membrane-bounded organelle	18	6.97674	0.00239393	PON3, G6PD, ABCA6, CYP4F2, PON1, UGT2B15, CYP4A11, AQP9, FMO3, CYP3A4, CYP3A5, CYP7A1, CYP2C9, ACOX2, CYP1A2, RDH16, GPLD1, AASS	2.28744	0.0370138
GOTERM_CC_DIRECT	GO:0034364	high-density lipoprotein particle	4	1.55039	0.00346271	PON1, APOF, LCAT, APOA1	12.8928	0.0497146
GOTERM_MF_DIRECT	GO:0004497	monooxygenase activity	13	5.03876	3.79905e-11	CYP4F2, CYP4A11, CYP3A43, CYP4F3, FMO3, CYP3A4, CYP3A5, CYP2C9, CYP2C8, CYP2B6, CYP2D6, CYP1A2, KLKB1	15.1955	2.11607e-08
GOTERM_MF_DIRECT	GO:0020037	heme binding	17	6.58915	1.76787e-10	CYP4F2, CYP4A11, CYP3A43, CYP4F3, CYBA, CYP3A4, CYP3A5, CYP7A1, CYP2C9, CYP2A6, CYP2C8, CYP2B6, TDO2, CYP2D6, CYP1A2, HRG, KLKB1	8.41254	4.92351e-08
GOTERM_MF_DIRECT	GO:0016705	oxidoreductase activity, acting on paired donors, with incorporation or reduction of molecular oxygen	12	4.65116	5.60542e-10	CYP2C9, CYP2C8, CYP2A6, CYP2B6, CYP2D6, CYP4F2, CYP3A43, CYP4F3, CYP4A11, CYP3A4, CYP3A5, KLKB1	14.2727	1.04074e-07
GOTERM_MF_DIRECT	GO:0005506	iron ion binding	17	6.58915	9.27338e-10	HAAO, CYP4F2, CYP4A11, CYP3A43, CYP4F3, CYP3A4, CYP3A5, CYP7A1, CYP2C9, CYP2A6, CYP2C8, CYP2B6, CYP2D6, CYP1A2, LCN2, KLKB1, XDH	7.5328	1.29132e-07
GOTERM_MF_DIRECT	GO:0016491	oxidoreductase activity	18	6.97674	6.70538e-09	ALDH1L1, RRM2, ADH1B, DCXR, SORD, PIPOX, HSD17B6, CYP3A4, DHRS1, CYP3A5, ADH6, HSD11B1, CYP2C9, BDH1, CYP2D6, CYP1A2, HAO2, AASS	6.10157	7.4698e-07
GOTERM_MF_DIRECT	GO:0019825	oxygen binding	10	3.87597	2.30984e-08	CYP2C9, CYP2C8, CYP2B6, TDO2, CYP2D6, CYP4F3, CYP1A2, CYP4A11, CYP3A4, CYP3A5	14.4245	2.1443e-06
GOTERM_MF_DIRECT	GO:0008392	arachidonic acid epoxygenase activity	7	2.71318	4.23979e-08	CYP2C9, CYP2C8, CYP2A6, CYP2B6, CYP2D6, CYP4F2, CYP4A11	31.6378	3.37366e-06
GOTERM_MF_DIRECT	GO:0016712	oxidoreductase activity, acting on paired donors, with incorporation or reduction of molecular oxygen, reduced flavin or flavoprotein as one donor, and incorporation of one atom of oxygen	6	2.32558	1.75027e-06	CYP2A6, CYP2B6, CYP2D6, CYP1A2, CYP3A4, CYP3A5	27.1181	0.000121863
GOTERM_MF_DIRECT	GO:0070330	aromatase activity	7	2.71318	2.16266e-06	CYP2C8, CYP2B6, CYP2D6, CYP3A43, CYP1A2, CYP3A4, CYP3A5	17.5765	0.000133845
GOTERM_MF_DIRECT	GO:0009055	electron carrier activity	10	3.87597	6.91454e-06	GPX2, AKR7A3, ACADL, ACOX2, HAAO, CYP1A2, RDH16, CYBA, HSD17B6, XDH	7.5328	0.00038514
GOTERM_MF_DIRECT	GO:0034875	caffeine oxidase activity	4	1.55039	1.23957e-05	CYP2C9, CYP2C8, CYP1A2, CYP3A4	67.7952	0.000627675
GOTERM_MF_DIRECT	GO:0005102	receptor binding	18	6.97674	1.9416e-05	SERPINE2, EPHX2, IGFBP2, PIPOX, CXCL1, PLG, BAAT, KNG1, AR, DAO, ACOX2, EHHADH, APOF, HAO1, HRG, AGXT, HAO2, SLC27A2	3.45698	0.000901228
GOTERM_MF_DIRECT	GO:0008395	steroid hydroxylase activity	6	2.32558	3.35921e-05	CYP2C9, CYP2C8, CYP2A6, CYP2B6, CYP2D6, CYP3A4	15.645	0.00143929
GOTERM_MF_DIRECT	GO:0004252	serine-type endopeptidase activity	14	5.42636	0.000106213	MMP7, TMPRSS6, F12, F11, PROZ, PLG, HPR, MMP9, MMP12, F9, MASP2, KLKB1, HGFAC, CTSC	3.72209	0.00422575
GOTERM_MF_DIRECT	GO:0016597	amino acid binding	5	1.93798	0.000270041	TDO2, TAT, DPYS, AGXT, OTC	15.408	0.0100275
GOTERM_MF_DIRECT	GO:0042803	protein homodimerization activity	24	9.30233	0.000494852	TOP2A, PON3, G6PD, GSTM1, SDS, EPHX2, TESC, PON1, SLC22A1, ASNS, TTK, ABAT, RAP1GAP, GHR, GYS2, S100A6, AGR2, LCN2, BIRC5, ECT2, TKT, AGXT, XDH, S100A11	2.22888	0.017227
GOTERM_MF_DIRECT	GO:0042802	identical protein binding	24	9.30233	0.000700442	NQO1, PFKFB1, G6PD, HGD, DCXR, LECT2, SORD, APOA1, MMP9, ROBO1, AKR7A3, TTR, TDO2, CLDN14, PRC1, CTH, BIRC5, SFN, ALDOB, TRIP13, ALDOA, PAFAH1B3, FBP1, CTSC	2.17234	0.0229498
GOTERM_MF_DIRECT	GO:0050051	leukotriene-B4 20-monooxygenase activity	3	1.16279	0.00126489	CYP4F2, CYP4F3, CYP4A11	50.8464	0.0391414
GOTERM_MF_DIRECT	GO:0004869	cysteine-type endopeptidase inhibitor activity	5	1.93798	0.00149118	PTTG1, FETUB, BIRC5, HRG, KNG1	9.96988	0.0424068
GOTERM_MF_DIRECT	GO:0048037	cofactor binding	4	1.55039	0.00152269	DAO, ASNS, BIRC5, TKT	16.9488	0.0424068
