# Supplementary material for: Development and validation of an immune‐related prognosis signature associated with hypoxia and ferroptosis in hepatocellular carcinoma
Source: Cancer Med. 2022 Jan 28;11(11):2329–41. doi: 10.1002/cam4.4556 (PMC9160815; doi:10.1002/cam4.4556)
Supplement: Supplementary file 9 — Table S9 [file CAM4-11-2329-s001.xlsx]

## Sheet: Sheet1
Table S9: The KEGG analysis of differentially expressed genes between high- and low-risk groups.
Category	ID	Description	Count	%	P.Value	Genes	Fold Enrichment	FDR
KEGG_PATHWAY	hsa01100	Metabolic pathways	75	29.0698	6.44982e-15	GAL3ST1, DPYS, TAT, ABAT, OGDHL, GBA3, FTCD, ACADL, TDO2, HMGCS2, AASS, G6PD, SDS, HGD, ARG1, SPHK1, DCXR, UGT2B15, SORD, PIPOX, ACSL4, MAT1A, BAAT, UPB1, CYP2A6, BDH1, ACOX2, EHHADH, RGN, ALDOB, TKT, AGXT, ALDOA, FBP1, HPD, PAFAH1B3, SLC27A5, GLS2, ADH1B, HAAO, ADH1A, AKR1D1, HSD17B6, CYP3A4, CYP3A5, CYP7A1, ADH6, HSD11B1, CYP2B6, RDH16, GCNT3, HAO1, PCK1, XDH, HAO2, PCK2, RRM2, EPHX2, CYP4F2, C…	2.43239	9.35224e-13
KEGG_PATHWAY	hsa00980	Metabolism of xenobiotics by cytochrome P450	17	6.58915	2.42014e-11	GSTM1, ADH1B, ADH1A, EPHX1, UGT2B15, CYP3A4, CYP3A5, ADH6, HSD11B1, CYP2C9, CYP2A6, AKR7A3, CYP2B6, CYP2D6, CYP1A2, GSTA1, SULT2A1	9.08225	1.7546e-09
KEGG_PATHWAY	hsa00982	Drug metabolism - cytochrome P450	16	6.20155	7.71671e-11	GSTM1, ADH1B, ADH1A, UGT2B15, FMO3, CYP3A4, FMO4, CYP3A5, ADH6, CYP2C9, CYP2A6, CYP2C8, CYP2B6, CYP2D6, CYP1A2, GSTA1	9.30223	3.08442e-09
KEGG_PATHWAY	hsa05204	Chemical carcinogenesis	17	6.58915	8.50874e-11	GSTM1, ADH1B, ADH1A, EPHX1, UGT2B15, CYP3A43, CYP3A4, CYP3A5, ADH6, HSD11B1, CYP2C9, CYP2A6, CYP2C8, NAT2, CYP1A2, GSTA1, SULT2A1	8.40108	3.08442e-09
KEGG_PATHWAY	hsa04976	Bile secretion	14	5.42636	1.1638e-08	ABCG5, SLC10A1, ABCB4, EPHX1, AQP9, SLC22A1, ATP1B3, ABCB11, BAAT, CYP7A1, SLCO1B1, SLC22A7, SLC27A5, SULT2A1	8.02149	3.37501e-07
KEGG_PATHWAY	hsa00830	Retinol metabolism	13	5.03876	4.6058e-08	ADH1B, ADH1A, UGT2B15, HSD17B6, CYP3A4, CYP3A5, ADH6, CYP2C9, CYP2A6, CYP2C8, CYP2B6, CYP1A2, RDH16	8.03044	1.11307e-06
KEGG_PATHWAY	hsa01130	Biosynthesis of antibiotics	22	8.52713	6.10818e-08	G6PD, SDS, ARG1, TAT, OGDHL, DAO, EHHADH, CTH, RGN, HAO1, ALDOB, HMGCS2, ALDOA, TKT, PCK1, AGXT, HAO2, FBP1, AASS, PFKP, OTC, PCK2	4.10264	1.26527e-06
KEGG_PATHWAY	hsa04610	Complement and coagulation cascades	13	5.03876	1.10818e-07	SERPINC1, F12, F11, PLG, C8B, C8A, KNG1, F9, C6, C7, F13B, MASP2, KLKB1	7.44853	2.00858e-06
KEGG_PATHWAY	hsa03320	PPAR signaling pathway	12	4.65116	7.01453e-07	FABP4, ACADL, ACOX2, EHHADH, APOC3, APOA1, ACSL4, PCK1, SLC27A2, CYP7A1, SLC27A5, PCK2	7.0808	1.08892e-05
KEGG_PATHWAY	hsa01200	Carbon metabolism	15	5.81395	7.50978e-07	G6PD, SDS, OGDHL, ALDH6A1, CPS1, EHHADH, RGN, HAO1, ALDOB, ALDOA, TKT, AGXT, HAO2, FBP1, PFKP	5.24794	1.08892e-05
KEGG_PATHWAY	hsa04146	Peroxisome	12	4.65116	6.21596e-06	DAO, ACOX2, EPHX2, EHHADH, PIPOX, ACSL4, HAO1, BAAT, AGXT, SLC27A2, XDH, HAO2	5.71583	8.19377e-05
KEGG_PATHWAY	hsa01230	Biosynthesis of amino acids	11	4.26357	1.08703e-05	SDS, CPS1, ARG1, TAT, CTH, ALDOB, MAT1A, ALDOA, TKT, PFKP, OTC	6.03999	0.000131349
KEGG_PATHWAY	hsa00030	Pentose phosphate pathway	7	2.71318	6.81183e-05	G6PD, RGN, ALDOB, ALDOA, TKT, FBP1, PFKP	9.54281	0.000759781
KEGG_PATHWAY	hsa00140	Steroid hormone biosynthesis	9	3.48837	8.923e-05	HSD11B1, SRD5A2, UGT2B15, CYP1A2, AKR1D1, HSD17B6, CYP3A4, CYP3A5, CYP7A1	6.13466	0.000924167
KEGG_PATHWAY	hsa00051	Fructose and mannose metabolism	7	2.71318	0.000122061	PFKFB1, AKR1B10, SORD, ALDOB, ALDOA, FBP1, PFKP	8.64817	0.00117992
KEGG_PATHWAY	hsa00983	Drug metabolism - other enzymes	8	3.10078	0.0001318	CYP2A6, NAT2, DPYS, UGT2B15, CYP3A4, UPB1, XDH, CES2	6.87556	0.00119444
KEGG_PATHWAY	hsa00232	Caffeine metabolism	4	1.55039	0.000150639	CYP2A6, NAT2, CYP1A2, XDH	31.6276	0.00128486
KEGG_PATHWAY	hsa00010	Glycolysis / Gluconeogenesis	9	3.48837	0.000250497	ADH1B, ADH1A, ALDOB, PCK1, ALDOA, FBP1, PFKP, ADH6, PCK2	5.3106	0.00201789
KEGG_PATHWAY	hsa00260	Glycine, serine and threonine metabolism	7	2.71318	0.000379829	BHMT, SDS, DAO, CTH, PIPOX, AGXT, GNMT	7.09593	0.0028987
KEGG_PATHWAY	hsa00120	Primary bile acid biosynthesis	5	1.93798	0.000711601	ACOX2, AKR1D1, BAAT, CYP7A1, SLC27A5	11.6278	0.0051591
KEGG_PATHWAY	hsa00350	Tyrosine metabolism	6	2.32558	0.00167171	HGD, ADH1B, TAT, ADH1A, HPD, ADH6	6.77734	0.0115428
KEGG_PATHWAY	hsa04964	Proximal tubule bicarbonate reclamation	5	1.93798	0.00235341	GLS2, ATP1B3, PCK1, SLC38A3, PCK2	8.59445	0.0153351
KEGG_PATHWAY	hsa00270	Cysteine and methionine metabolism	6	2.32558	0.00243246	BHMT, SDS, TAT, CTH, MAT1A, CDO1	6.24229	0.0153351
KEGG_PATHWAY	hsa00071	Fatty acid degradation	6	2.32558	0.00380236	ACADL, ADH1B, EHHADH, ADH1A, ACSL4, ADH6	5.64778	0.0229726
KEGG_PATHWAY	hsa00590	Arachidonic acid metabolism	7	2.71318	0.00409853	CYP2C9, CYP2C8, GPX2, CYP2B6, CYP4F2, EPHX2, CYP4F3	4.53674	0.0237715
KEGG_PATHWAY	hsa00410	beta-Alanine metabolism	5	1.93798	0.00715358	ALDH6A1, EHHADH, DPYS, ABAT, UPB1	6.37653	0.039895
